# Supplementary material for: The Streamlined Genome of Phytomonas spp. Relative to Human Pathogenic Kinetoplastids Reveals a Parasite Tailored for Plants
Source: PLoS Genet. 2014 Feb 6;10(2):e1004007. doi: 10.1371/journal.pgen.1004007 (PMC3916237; doi:10.1371/journal.pgen.1004007)
Supplement: Table S3 — Expert curation of Phytomonas EM1 and HART1 gene families. Phytomonas EM1 and HART1 assemblies were queried using sequence probes encompasing selected Interpro domains, either a kinetoplastida counterpart (in bold), or an ortholog from other species (*). Afterwards, the results obtained were inspected by the Phytomonas consortia experts for confirmation. Details on the probes and procedure used for each gene family can be found in the Text S1 file. A, Ca2+ exchange; B, Metabolism; C, Protein kinases; D Intracellular trafficking factors; E, Transporters. Both yellow cells (corresponding to non-annotated regions with a match to the gene probe) and pink cells (unassembled regions - reads or contigs smaller than 500 bp - matching a gene probe) are highlighted. Notes: no orthoMCL, no orthoMCL cluster found; not identified, genes not found in Phytomonas EM1 and/or HART1 isolate. #, absent or existing but not used. a one single gene (split in the annotation). ## rBLASTs to Tritryps DB only. (XLS) [file pgen.1004007.s026.xls]

## Sheet: Feuil1
A
Gene Product	Expert Annotation	Phytomonas EM1	Phytomonas HART1	orthoTb	ortho Tc	ortho Lm	Description	OrthoMCL Group ID
PMCA-Ca2+-ATPase (Tca1)	Calcium Pumps and Channels	GSEM1T00006719001	GSHART1T00002248001	#	Tc00.1047053508543.90a	#	plasma membrane Ca2 ATPase	OG5_126645
PMCA-Ca2+-ATPase	Calcium Pumps and Channels	GSEM1T00001400001	GSHART1T00000384001	#	Tc00.1047053509647.150 (H)	#	plasma membrane Ca2 ATPase	OG5_126645
SERCA-Ca2+-ATPase (TcSCA1)	Calcium Pumps and Channels	GSEM1T00007424001	GSHART1T00000934001	#	Tc00.1047053509770.70b	#	vacuolar-type Ca2 ATPase1	OG5_126674
CaV (voltage-dependent calcium channel)	Calcium Pumps and Channels	GSEM1T00003005001	GSHART1T00004169001	#	Tc00.1047053504105.130 (H)	#	putative voltage-dependent calcium channel	no ortho
InsP3R-type (inositol 1,4,5-trisphosphate receptor-type)	Calcium Pumps and Channels	GSEM1T00005956001	GSHART1T00000936001	#	Tc00.1047053509461.90	#	hypothethical protein, conserved	OG5_152194
Presenilin	Calcium Pumps and Channels	GSEM1T00001499001	GSHART1T00004424001	#	Tc00.1047053503543.10	#	presenilin-like aspartic peptidase, putative,presenilin-like aspartic peptidase, clan AD, family A22A, putative	OG5_128959
Letm1 (Leucine zipper-EF-hand)	Calcium Pumps and Channels	GSEM1T00000121001	GSHART1T00003474001	#	Tc00.1047053507951.270	#	hypothetical protein, conserved	no ortho
MCU (mitochondrial calcium uniporter)	Calcium Pumps and Channels	GSEM1T00004509001	GSHART1T00001505001	#	Tc00.1047053503893.120	#	hypothetical protein, conserved	OG5_137348
MICU1 (calcium uptake protein 1)	Calcium Pumps and Channels	GSEM1T00004050001	GSHART1T00003862001	#	Tc00.1047053511391.210	#	hypothetical protein, conserved	OG5_130236
Mitochondrial voltage-dependent anion-selective channel	Calcium Pumps and Channels	GSEM1T00001074001	GSHART1T00008014001	#	Tc00.1047053511687.10	#	voltage-dependent anion-selective channel, putative	OG5_137180
	Total number of genes (Calcium Pumps and Channels)	10	10
Gene Product	Expert Annotation	Phytomonas EM1	Phytomonas HART1	orthoTb	ortho Tc	ortho Lm	Description	OrthoMCL Group ID
Calreticulin	Calcium Binding Proteins	not identified	not identified	#	Tc00.1047053509011.40	#	calcireticulin, putative	OG5_129181
Flagellar calcium-binding protein	Calcium Binding Proteins	GSEM1T00007373001	GSHART1T00002273001	#	Tc00.1047053507491.162	#	flagellar calcium-binding protein, putative	OG5_133600
Calmodulin (CaM)	Calcium Binding Proteins	GSEM1T00004121001	GSHART1T00001001001 (4 EF)	#	Tc00.1047053507483.39	#	calmodulin (CALA2)	OG5_126800
Proteins with similarities	Calcium Binding Proteins	GSEM1T00005385001	GSHART1T00006414001 (4 EF)	#	Tc00.1047053511233.80	#	calmodulin putative	OG5_149093
to CaM (annotated as calmodulin)	Calcium Binding Proteins	GSEM1T00005716001	GSHART1T00005957001 (4 EF)	#	Tc00.1047053508461.380	#	calmodulin, putative,calcium-binding EF hand protein, putative	OG5_151832
		GSEM1T00007956001	GSHART1T00005670001	#	Tc00.1047053506933.89	#	calmodulin putative	OG5_151726
		GSEM1T00001496001	GSHART1T00004370001	#	Tc00.1047053509353.60	#	calmodulin putative	OG5_151502
		GSEM1T00006346001	GSHART1T00004882001 (truncated)	#	Tc00.1047053511729.9	#	idem	OG5_194360
Calcium-binding proteins	Calcium Binding Proteins	GSEM1T00006553001	GSHART1T00004686001	#	Tc00.1047053507925.60	#	calcium-binding protein, putative	OG5_129675
	Total number of genes (Calcium binding proteins)	8	8
Gene Product	Expert Annotation	Phytomonas EM1	Phytomonas HART1	orthoTb	ortho Tc	ortho Lm	Description	OrthoMCL Group ID
a (proton-translocating)	V-ATPase subunit (description)	GSEM1T00005210001	GSHART1T00004931001	#	Tc00.1047053509601.70a	#	vacuolar proton translocating ATPase subunit A, putative	OG5_126705
c1 (16-kDa proteolipid ring)	V-ATPase subunit (description)	GSEM1T00001115001	GSHART1T00007975001	#	Tc00.1047053504069.70b	#	vacuolar ATP synthase, putative	OG5_126803
E (peripheral stalk)	V-ATPase subunit (description)	GSEM1T00006916001	GSHART1T00006478001	#	Tc00.1047053508851.59i	#	ATP synthase, putative	OG5_127015
B (three non-catalytic sites)	V-ATPase subunit (description)	GSEM1T00007792001	GSHART1T00005502001	#	Tc00.1047053511209.10g	#	vacuolar ATP synthase subunit b, putative	OG5_127061
A (three catalytic sites)	V-ATPase subunit (description)	GSEM1T00003318001	GSHART1T00000682001	#	Tc00.1047053503929.10f	#	V-type ATPase, A subunit, putative	OG5_127237
D (central stalk)	V-ATPase subunit (description)	GSEM1T00004991001	GSHART1T00002601001	#	Tc00.1047053509017.30h	#	vacuolar ATP synthase subunit d, putative	OG5_127301
G (peripheral stalk)	V-ATPase subunit (description)	GSEM1T00002251001	GSHART1T00005071001	#	Tc00.1047053510993.10k	#	(H )-ATPase G subunit, putative	OG5_127451
d (proton-transporting)	V-ATPase subunit (description)	GSEM1T00005577001	GSHART1T00006227001	#	Tc00.1047053508397.10e	#	vacuolar ATP synthase, putative	OG5_127683
H (stabilizer)	V-ATPase subunit (description)	GSEM1T00001166001	GSHART1T00007922001	#	Tc00.1047053506855.80l	#	ATP synthase, putative	OG5_127797
c3 (22-kDa proteolipid ring)	V-ATPase subunit (description)	GSEM1T00006314001	GSHART1T00004911001	#	Tc00.1047053506945.300 (H)	#	V-type ATPase, C subunit, putative	OG5_127898
F (central stalk)	V-ATPase subunit (description)	GSEM1T00007339001	GSHART1T00007839001	#	Tc00.1047053510889.231j	#	ATP synthase subunit, putative	OG5_127904
C (assembly)	V-ATPase subunit (description)	GSEM1T00005485001	GSHART1T00006309001	#	Tc00.1047053511277.240 (H)	#	vacuolar ATP synthase subunit c, putative	OG5_127946
e (vacuolar acidification)	V-ATPase subunit (description)	GSEM1T00007973001	GSHART1T00005687001	#	Tc00.1047053508815.150 (H)	#	hypothetical protein, conserved	OG5_129204
c2 (16-kDa proteolipid ring)	V-ATPase subunit (description)	GSEM1T00007919001	GSHART1T00005632001	#	Tc00.1047053507623.129c	#	vacuolar type h ATPase subunit, putative	OG5_136315
	Total number of genes (V-ATPase subunits)	14	14
Gene Product	Expert Annotation	Phytomonas EM1	Phytomonas HART1	orthoTb	ortho Tc	ortho Lm	Description	OrthoMCL Group ID
	Ca signaling	GSEM1T00000230001	GSHART1T00003369001	#	Tc00.1047053510329.210 (H)	#	serine/threonine protein kinase, putative,protein kinase, putative	nd
Centrin	Ca signaling	GSEM1T00000864001	GSHART1T00008188001	#	Tc00.1047053509161.40 (H)	#	centrin, putative	nd
PI-PLC	Ca signaling	not identified	not identified	#	Tc00.1047053504149.160 (H)	#	phosphoinositide-specific phospholipase C, putative	OG5_127346
Calcineurin B subunit	Ca signaling	GSEM1T00001133001	GSHART1T00007958001	#	Tc00.1047053510519.60j	#	calcineurin B subunit, putative	OG5_127723
	Ca signaling	GSEM1T00003177001	GSHART1T00000811001	#	Tc00.1047053506559.380 (H)	#	centrin, putative	OG5_129380
	Ca signaling	GSEM1T00006967001	GSHART1T00001137001	#	Tc00.1047053506513.50b	#	protein kinase, putative	OG5_131734
	Ca signaling	GSEM1T00001478001	GSHART1T00000455001	#	Tc00.1047053509213.160f	#	protein kinase, putative	OG5_139237
	Ca signaling	GSEM1T00007287001	GSHART1T00000545001	#	Tc00.1047053508323.60l	#	centrin, putative,Ca2 -binding EF-hand protein, putative	OG5_140918
	Ca signaling	GSEM1T00004802001	GSHART1T00005800001	#	Tc00.1047053503635.10e	#	protein kinase, putative	OG5_142175
Ca2+ activated K+ channel	Ca signaling	GSEM1T00003590001	GSHART1T00001792001	#	Tc00.1047053511585.220h	#	calcium/potassium channel (CAKC), putative	OG5_142669
	Ca signaling	GSEM1T00000326001	GSHART1T00003281001	#	Tc00.1047053506529.150i	#	hypothetical protein, conserved	OG5_144452
	Ca signaling	GSEM1T00005265001	scaffold_9:584719-587370	#	Tc00.1047053506465.40c	#	protein kinase-like protein, putative	OG5_146000
	Ca signaling	GSEM1T00005187001	GSHART1T00008469001	#	Tc00.1047053503925.30d	#	protein kinase, putative	OG5_146003
	Ca signaling	GSEM1T00001291001	GSHART1T00000270001	#	Tc00.1047053511277.140h	#	serine/threonine protein kinase, putative	OG5_146626
	Ca signaling	GSEM1T00006147001	unassembled	#	Tc00.1047053510525.10g	#	protein kinase, putative	OG5_148620
Ca2+/CaM dependent PK	Ca signaling	GSEM1T00007844001	GSHART1T00005551001	#	Tc00.1047053508601.90a	#	Small Surface Antigen (LDK)	OG5_148826
Caltractin	Ca signaling	GSEM1T00000716001	GSHART1T00002905001	#	Tc00.1047053510181.150k	#	caltractin, putative	OG5_151868
	Total number of genes (Ca signaling)	14	14
Gene Product	Expert Annotation	Phytomonas EM1	Phytomonas HART1	orthoTb	ortho Tc	ortho Lm	Description	OrthoMCL Group ID
Vacuolar-type proton pyrophospatase 1	Phosphatatse	scaffold_68:4740-5000	GSHART1T00007214001	#	Tc00.1047053511385.30a	#	vacuolar-type proton translocating pyrophosphatase 1 (PPase1)	OG5_128905
Acidocalcisomal exopolyphosphatase	Phosphatase	GSEM1T00003644001	GSHART1T00001743001	#	Tc00.1047053504797.10b	#	acidocalcisomal exopolyphosphatase, putative	OG5_129543
Inorganic pyrophosphatase, putative	Phosphatase	GSEM1T00005781001	GSHART1T00005890001	#	Tc00.1047053508153.820c	#	inorganic pyrophosphatase, putative	nd
Acidocalcisomal pyrophosphatase, putative	Phosphatase	GSEM1T00002936001	GSHART1T00004225001	#	Tc00.1047053511165.40d	#	acidocalcisomal pyrophosphatase, putative	OG5_127487
Vacuolar transporter chaperone 4	Phosphatase	not identified	not identified	#	Tc00.1047053511127.100e	#	hypothetical protein, conserved	OG5_130622
	Total number of genes (Phosphate)	3	3
B
Gene Product	Expert Annotation	Phytomonas EM1	Phytomonas HART1	orthoTb	ortho Tc	ortho Lm	Description	OrthoMCL Group ID
2-oxoisovalerate dehydrogenase beta subunit, mitochondrial precursor, putative	Amino acid and energetic metabolism	GSEM1T00004846001	GSHART1T00005754001	Tb10.70.2900	Tc00.1047053511469.100	LmjF35.0050	2-oxoisovalerate dehydrogenase beta subunit, mitochondrial precursor, putative	OG5_128323
3-hydroxyisobutyryl-coenzyme a hydrolase-like protein	Amino acid and energetic metabolism	not identified	not identified	Tb11.01.8200	Tc00.1047053511529.160	LmjF32.3680	enoyl-CoA hydratase/isomerase family protein, putative	nd
3-methylcrotonoyl-coa carboxylase beta subunit-like	Amino acid and energetic metabolism	not identified	not identified	Tb11.02.4480	Tc00.1047053506773.40	LmjF11.0590	3-methylcrotonoyl-CoA carboxylase beta subunit, putative	OG5_129211
5-methyltetrahydropteroyltriglutamate-homocysteine methyltransferase	Amino acid metabolism	not identified	not identified	Tb08.26A17.600 (Tb927.8.2610 )	#	LmjF31.0010	5-methyltetrahydropteroyltriglutamate-homocysteine S-methyltransferase, putative	OG5_128715
acetylornithine deacetylase (ArgE)	Amino acid metabolism	not identified	not identified	#	#	#	nd	nd
acetylornithine deacetylase, probable	Amino acid metabolism	not identified	not identified	Tb08.26N11.370 (Tb927.8.1910)	Tc00.1047053507657.20|	LmjF29.1570	acetylornithine deacetylase, putative,metallo-peptidase, Clan MH, Family M18 (ArgE)	OG5_127974
adenosylhomocysteinase	Amino acid metabolism	GSEM1T00005411001	GSHART1T00006389001	Tb11.01.1350	Tc00.1047053511229.50	LmjF36.3910	S-adenosylhomocysteine hydrolase, putative	OG5_127233
Alanine aminotransferase putative, hypothetical 55.0 Kd protein, probable	Amino acid metabolism	GSEM1T00007329001	GSHART1T00007827001	Tb927.1.3950	Tc00.1047053510889.140	LmjF12.0630	D-alanine aminotransferase (ALAT)	OG5_127112
alanine racemase, putative	Amino acid metabolism	not identified	not identified	#	Tc00.1047053511179.150	#	alanine racemase, putative	OG5_131271
aldehyde dehydrogenase, mitochondrial precursor	Amino acid metabolism	GSEM1T00001770001 GSEM1T00006396001	GSHART1T00001263001	Tb10.70.0630 (Tb927.10.6190)	Tc00.1047053507641.60	LmjF25.1120	aldehyde dehydrogenase, putative (ALDH)	OG5_127004
aminomethyltransferase, mitochondrial precursor, putative	Amino acid and energetic metabolism	not identified	not identified	Tb11.01.1440	Tc00.1047053504017.40	LmjF36.3800	glycine synthase, putative;with=GeneDB:LinJ36_V3.3990 (GCVT1)	OG5_127412
arginase, putative	Amino acid metabolism	not identified	not identified	#	#	LmjF35.1480	arginase	OG5_128245
arginine kinase|	Amino acid metabolism	GSEM1T00007041001	GSHART1T00004366001	Tb09.160.4570	Tc00.1047053507241.30	#	arginine kinase (AK)	OG5_128330
argininosuccinate lyase	Amino acid metabolism	not identified	not identified	#	#	#	argininosuccinate lyase	nd
argininosuccinate synthase	Amino acid metabolism	not identified	not identified	#	#	LmjF23.0260	argininosuccinate synthase	OG5_127707
aromatic L-alpha-hydroxyacid dehydrogenase	Amino acid metabolism	not identified	not identified	Tb11.01.3040	Tc00.1047053506937.10	LmjF28.2860	cytosolic malate dehydrogenase (cMDH)	OG5_127410
asparaginase-like protein|similar to	Amino acid metabolism	not identified	not identified	#	Tc00.1047053504147.110	LmjF36.4430	asparaginase, putative	OG5_127035
Asparaginase, putative	Amino acid metabolism	not identified	not identified	#	#	#	nd	nd
asparagine synthetase a (aspartate ammonia ligase)	Amino acid metabolism	GSEM1T00003537001	GSHART1T00007703001	Tb07.27M11.260 (Tb927.7.1110)	Tc00.1047053503899.90	LmjF26.0830	asparagine synthetase a, putative	OG5_129308
aspartate aminotransferase, putative	Amino acid and energetic metabolism	GSEM1T00004984001	GSHART1T00002609001	Tb11.02.2740	Tc00.1047053510945.70	LmjF24.0370	aspartate aminotransferase, mitochondrial	OG5_126737
aspartate aminotransferase, putative broad specificity	Amino acid metabolism	GSEM1T00004984001	GSHART1T00002609001	Tb10.70.3710 (Tb927.10.3660)	Tc00.1047053503679.10	LmjF35.0820	aspartate aminotransferase, putative	OG5_126737
branched-chain amino acid aminotransferase, putative	Amino acid metabolism	GSEM1T00002106001	GSHART1T00008087001	Tb927.2.4590	#	LmjF27.2040	branched-chain amino acid aminotransferase, putative (30M24.285)	OG5_126731
cystathionine beta-lyase	Amino acid metabolism	GSEM1T00007628001	GSHART1T00006761001	Tb09.211.3330	#	LmjF14.0460	cystathionine beta-lyase-like protein	OG5_126775
cystathionine beta-synthase, probable	Amino acid metabolism	GSEM1T00002582001	GSHART1T00007022001	Tb11.02.5400	Tc00.1047053508177.120	LmjF17.0250	cystathionine beta-synthase, putative	OG5_126662
cystathionine gamma-lyase	Amino acid metabolism	GSEM1T00007628001	GSHART1T00006761001	Tb09.211.3330	Tc00.1047053510661.250	LmjF35.3230	cystathione gamma lyase, putative	OG5_126775
cysteine desulfurase, mitochondrial precursor, putative (cystathionine gamma-lyase)	Amino acid metabolism	GSEM1T00004481001	GSHART1T00001478001	Tb11.55.0013	Tc00.1047053506629.70	LmjF27.1060	cysteine desulfurase	OG5_126959
cysteine synthase	Amino acid metabolism	GSEM1T00002582001	GSHART1T00007022001	#	Tc00.1047053507793.20	LmjF36.3590	cysteine synthase	OG5_126662
D-3-phosphoglycerate dehydrogenase-like protein	Amino acid metabolism	not identified	not identified	#	#	LmjF3.0030	nd	nd
delta-1-pyrroline-5-carboxylate dehydrogenase, putative	Amino acid and energetic metabolism	GSEM1T00003404001	GSHART1T00007145001	Tb10.70.4280	Tc00.1047053510943.50	LmjF03.0200	delta-1-pyrroline-5-carboxylate dehydrogenase, putative	OG5_128522
succinyl-diaminopimelate desuccinylase	Amino acid metabolism	GSEM1T00005830001 GSEM1T00002485001 GSEM1T00002484001	GSHART1T00007276001	Tb06.28F21.350	Tc00.1047053509213.120	LmjF31.1890	peptidase m20/m25/m40 family-like protein	OG5_127342
formamidase | nit 2 protein, putative | formamide hydrolase, omega amidase	Amino acid metabolism	GSEM1T00005159001	GSHART1T00008429001	Tb09.160.0770	Tc00.1047053509979.150	LmjF26.2280	nitrilase, putative	OG5_126651
Formimidoylglutamase	Amino acid metabolism	not identified	not identified	#	Tc00.1047053507963.20	#	arginase, putative	OG5_127636
gamma-glutamyl phosphate reductase-like protein	Amino acid and energetic metabolism	not identified	not identified	#	Tc00.1047053511023.10	LmjF02.0650	pyrroline-5-carboxylate synthetase-like protein, putative	nd
glutamate dehydrogenase (NAD)	Amino acid and energetic metabolism	GSEM1T00006011001	GSHART1T00004381001	Tb09.160.4310	Tc00.1047053505843.10	LmjF15.1010	glutamate dehydrogenase, putative	OG5_130284
glutamate dehydrogenase (NADP), putative	Amino acid metabolism	not identified	not identified	#	Tc00.1047053508111.30	LmjF28.2910	glutamate dehydrogenase, putative	OG5_126857
glutamine synthetase, putative	Amino acid metabolism	GSEM1T00004669001	GSHART1T00001665001	Tb07.27E10.120	Tc00.1047053508175.370	LmjF06.0370	glutamine synthetase, putative	OG5_127569
glycine cleavage system H protein, putative	Amino acid and energetic metabolism	GSEM1T00003865001	GSHART1T00006036001	Tb09.211.1380	Tc00.1047053508457.30	LmjF35.4720	lipoic acid containing carrier protein, putative;with=GeneDB:LinJ35_V3.4790 (GCVH)	OG5_127169
glycine dehydrogenase	Amino acid metabolism	not identified	not identified	Tb07.43M14.350	Tc00.1047053509163.80	LmjF26.0030	glycine dehydrogenase [decarboxylating], putative,glycine cleavage system P-protein, putative	nd
histidine ammonia-lyase	Amino acid metabolism	not identified	not identified	#	Tc00.1047053506247.220	#	histidine ammonia-lyase, putative	OG5_128666
homocysteine s-methyltransferase	Amino acid metabolism	GSEM1T00001587001	GSHART1T00007522001	#	#	LmjF36.6310	homocysteine S-methyltransferase, putative	OG5_128779
homoserine dehydrogenase-like	Amino acid metabolism	not identified	not identified	#	#	LmjF07.0260	homoserine dehydrogenase-like protein	OG5_128063
homoserine kinase	Amino acid metabolism	GSEM1T00006377001	GSHART1T00004851001	Tb06.26G9.860	Tc00.1047053509167.150	LmjF30.3080	homoserine kinase, putative	OG5_129171
hydroxymethylglutaryl-CoA lyase	Amino acid and energetic metabolism	not identified	not identified	Tb04.1H19.1420	Tc00.1047053506635.80	#	hydroxymethylglutaryl-CoA lyase, putative,3-hydroxy-3-methylglutarate-CoA lyase, putative	OG5_128474
hydroxymethylglutaryl-CoA synthase	Amino acid and energetic metabolism	GSEM1T00008270001	GSHART1T00000025001	Tb08.11J15.640	Tc00.1047053511903.40	LmjF24.2110	hypothetical protein, conserved	OG5_127526
imidazolonepropionase	Amino acid metabolism	not identified	not identified	#	Tc00.1047053508741.140	#	imidazolonepropionase, putative	OG5_132029
Indole-3-pyruvate decarboxylase	Amino acid metabolism	scaffold_1:861245-861466: region containing gaps)	GSHART1T00003199001	#	#	LmjF34.3250	putative pyruvate/indole-pyruvate carboxylase, putative	OG5_129158
kynureninase, possible	Amino acid metabolism	not identified	not identified	Tb09.160.0810	Tc00.1047053503881.10	LmjF26.2240	kynureninase, putative	OG5_129469
L-threonine 3-dehydrogenase	Amino acid and energetic metabolism	not identified	not identified	Tb06.5F5.290	Tc00.1047053511753.120	#	L-threonine 3-dehydrogenase, putative	OG5_129370
mercaptopyruvate sulfurtransferase	Amino acid metabolism	not identified	not identified	Tb07.10C21.30	Tc00.1047053508173.40	LmjF05.0970 |MST|	3-mercaptopyruvate sulfurtransferase (MST)	OG5_127129
methionine synthase reductase, mitochondrial precursor-like	Amino acid metabolism	not identified	not identified	#	#	LmjF36.4720	methionine synthase reductase, mitochondrial precursor-like protein	OG5_172038
methylmalonyl-coenzyme a mutase, putative	Amino acid metabolism	not identified	not identified	#	#	LmjF27.0300	methylmalonyl-coenzyme a mutase, putative	OG5_130968
n-acetyl-glutamate semialdehyde dehydrogenase, probable	Amino acid and energetic metabolism	not identified	not identified	#	#	LmjF31.2450	hypothetical protein, unknown function	OG5_183932
Ornithine aminotransferase	Amino acid metabolism	not identified	not identified	#	#	#	none	nd
phosphoserine phosphatase (possible)	Amino acid metabolism	not identified	not identified	Tb03.30P12.1170	Tc00.1047053507081.90	LmjF26.0160	hypothetical protein, conserved	OG5_127075
proline oxidase, putative	Amino acid and energetic metabolism	GSEM1T00006692001	GSHART1T00004551001	Tb07.8P12.290	Tc00.1047053506411.30	LmjF26.1610	proline oxidase, putative	OG5_127738
Proline racemase, putative	Amino acid metabolism	not identified	not identified	#	Tc00.1047053506795.80	#	proline racemase,B-cell mitogen precursor, putative	OG5_131897
propionyl-coa carboxylase beta chain, putative	Amino acid metabolism	not identified	not identified	#	#	LmjF28.0490	propionyl-coa carboxylase beta chain, putative	OG5_130273
pterin-4-alpha-carbinolamine dehydratase, putative	Amino acid metabolism	GSEM1T00002935001	GSHART1T00004228001	Tb11.02.4890	Tc00.1047053511165.54	LmjF11.0220	pterin-4-alpha-carbinolamine dehydratase, putative	OG5_127905
putative gamma-glutamyl kinase, probable	Amino acid metabolism	not identified	not identified	#	#	LmjF26.2710	glutamate 5-kinase, putative	OG5_129344
putative phenylalanine-4-hydroxylase, putative	Amino acid metabolism	not identified	not identified	#	#	LmjF28.1280	phenylalanine-4-hydroxylase,phenylalanine-4-hydroxylase, putative (PAH)	OG5_131392
serine racemase (threonine dehydratase) (EC 4.2.1.16)	Amino acid metabolism	GSEM1T00004633001	GSHART1T00001629001	#	Tc00.1047053506825.70	LmjF06.0730	serine-threonine dehydratase, putative	OG5_126759
pyrroline-5-carboxylate reductase	Amino acid metabolism	GSEM1T00007088001	GSHART1T00002698001	Tb07.22O10.470	Tc00.1047053509207.90	LmjF13.1680	pyrroline-5-carboxylate reductase (P5CR)	OG5_126801
QDPR | quinonoid dihydropteridine reductase (7 copies) (EC 1.5.1.34)	Amino acid metabolism	not identified	not identified	#	Tc00.1047053510689.20	LmjF34.4510	quinonoid dihydropteridine reductase (QDPR-7)	OG5_131023
S-adenosylhomocysteine hydrolase, putative	Amino acid metabolism	GSEM1T00005411001	GSHART1T00006389001	#	#	#	none	nd
s-adenosylmethionine synthase or methionine adenosyltransferase	Amino acid metabolism	GSEM1T00006327001	GSHART1T00004898001	Tb06.30P15.570	Tc00.1047053506945.160	LmjF30.3520	S-adenosylmethionine synthetase (METK2)	OG5_126734
serine acetyltransferase	Amino acid metabolism	not identified	not identified	#	Tc00.1047053504013.40	LmjF34.2850	serine acetyltransferase (SAT)	OG5_128713
serine hydroxymethyltransferase, cytosolic	Amino acid metabolism	GSEM1T00007801001	GSHART1T00005509001	#	Tc00.1047053510407.90	LmjF14.1320	serine hydroxymethyltranferase (SHMT-S) (SHMT-S)	OG5_126679
succinate : acetate CoA transferase	Amino acid and energetic metabolism	GSEM1T00004387001	GSHART1T00001970001	Tb11.02.0290	4935.m00036	LmjF30.1940	succinyl-coa:3-ketoacid-coenzyme a transferase- like protein	OG5_127302
threonine aldolase (low specificity)	Amino acid metabolism	GSEM1T00003624001	GSHART1T00001762001	#	#	LmjF01.0480	beta eliminating lyase,putative	OG5_139136
threonine synthase-like	Amino acid metabolism	GSEM1T00005529001	GSHART1T00006266001	Tb06.26G9.860	Tc00.1047053508857.160	LmjF14.0350	threonine synthase, putative	OG5_128662
tyrosine aminotransferase, putative	Amino acid metabolism	GSEM1T00000707001	GSHART1T00002914001	#	Tc00.1047053511461.20	LmjF36.2360	tyrosine aminotransferase (TAT)	OG5_128985
urocanate hydratase	Amino acid metabolism	not identified	not identified	#	Tc00.1047053504045.110	#	urocanate hydratase, putative	no ortho
	Total number of genes (amino acid metabolism)	39	36
Gene Product	Expert Annotation	Phytomonas EM1	Phytomonas HART1	orthoTb	ortho Tc	ortho Lm	Description	OrthoMCL Group ID
6-phosphogluconate dehydrogenase	Carbohydrate and ppp (glycosome)	GSEM1T00007639001	GSHART1T00006772001	Tb09.211.3180	Tc00.1047053510663.70	LmjF35.3340	6-phosphogluconate dehydrogenase, decarboxylating, putative	OG5_127175
6-phosphogluconolactonase	Carbohydrate and ppp	GSEM1T00000314001	GSHART1T00003290001	Tb11.02.4200	Tc00.1047053503945.40	LmjF26.2700	6-phosphogluconolactonase	OG5_127501
alcohol dehydrogenase (Fe-containing) (1.1.1.1) (NAD)	Carbohydrate	GSEM1T00006475001	GSHART1T00004766001	#	#	#	nd	nd
alcohol dehydrogenase (Fe-containing) (1.1.1.1) (NADP)	Carbohydrate	GSEM1T00002064001	GSHART1T00008046001	#	#	#	nd	nd
alcohol dehydrogenase (Zn-containing) (1.1.1.1) (NAD)	Carbohydrate	scaffold_2:695081-695167 (gaps)	GSHART1T00000575001	#	#	#	nd	nd
aldose 1-epimerase	Carbohydrate	GSEM1T00002260001	GSHART1T00005080001	#	5018.m00009	LmjF35.0980	aldose 1-epimerase-like protein	OG5_127837
alternative oxidase	Carbohydrate and energetic metabolism	GSEM1T00004174001	GSHART1T00001055001 GSHART1T00001054001	Tb10.6k15.3640	#	#	alternative oxidase	OG5_130283
Beta-fructofuranosidase (invertase) (3.2.1.48)	Carbohydrate	not identified	GSHART1T00006853001 GSHART1T00001406001 GSHART1T00007614001 GSHART1T00002363001 GSHART1T00000268001 GSHART1T00004959001 GSHART1T00003918001 GSHART1T00003923001 GSHART1T00001694001	#	#	LmjF27.2340 | LmjF23.0870	sucrose hydrolase-like protein	OG5_129216
dihydrolipoamide dehydrogenase	Carbohydrate and energetic metabolism	GSEM1T00002775001	GSHART1T00005284001	Tb11.01.8470	Tc00.1047053511025.110	LmjF32.3310	dihydrolipoamide dehydrogenase, putative (GCVL-2)	OG5_126968
fructose-1,6-bisphosphatase	gluconeogenesis, carbohydrate metabolism (glycosome)	GSEM1T00004860001	GSHART1T00004038001	Tb09.211.0540	7038.m00007	LmjF04.1160	unspecified product (FBP)	OG5_127400
fructose-1,6-bisphosphate aldolase	carbohydrate, glycolysis calvin gluconeogenesis (glycosome)	GSEM1T00000583001	GSHART1T00003030001	Tb11.23.0003	Tc00.1047053504163.50	LmjF36.1260	fructose-1,6-bisphosphate aldolase (ALD)	OG5_127143
fumarate hydratase (glycosomal)?	carbohydrate	GSEM1T00008083001 GSEM1T00000224001	GSHART1T00003375001	Tb03.26J7.860	Tc00.1047053507257.60	LmjF24.0320 | LmjF29.1960	fumarate hydratase, putative	OG5_128140
galactokinase	carbohydrate, glycosilation	GSEM1T00007577001	scaffold_6:410798-411259	#	Tc00.1047053507001.110	LmjF35.2740	galactokinase-like protein	OG5_129789
glucoamylase-like protein	Carbohydrate	GSEM1T00006804001	GSHART1T00003888001			LmjF22.0660	glucoamylase-like protein	OG5_183596
glucokinase	Carbohydrate (glycolisis; glycosome)	GSEM1T00000703001	scaffold_2:554875-555540	#	Tc00.1047053510187.100	LmjF36.2320	glucokinase	OG5_138843
glucosamine-6-phosphate isomerase	carbohydrate, glycosilation	not identified	not identified	#	#	#	nd	nd
glucosamine-fructose-6-phosphate aminotransferase	carbohydrate, glycosilation	GSEM1T00004610001	GSHART1T00001602001	Tb07.10C21.470	Tc00.1047053510303.200	LmjF06.0950	glucosamine-fructose-6-phosphate aminotransferase, putative	OG5_126842
glucose-6-phosphate 1-dehydrogenase	Carbohydrate and ppp (glycosome)	GSEM1T00002962001	GSHART1T00004201001	Tb10.70.5200	Tc00.1047053509287.50	LmjF34.0080 |G6PD	glucose-6-phosphate 1-dehydrogenase, putative (G6PD)	OG5_127121
glucose-6-phosphate 1-epimerase	Carbohydrate	GSEM1T00004492001	GSHART1T00001489001	#	#	#	nd	nd
glucose-6-phosphate isomerase	carbohydrate, glycolysis, gluconeogenesis (glycosome)	GSEM1T00007338001	GSHART1T00007838001	Tb927.1.3830	Tc00.1047053506529.508	LmjF12.0530 (PGI)	glucose-6-phosphate isomerase (PGI)	OG5_126980
glyceraldehyde-3-phosphate dehydrogenase (cytosolic)	carbohydrate, glycolysis, calvin, gluconeogenesis (glycosome)	not identified	not identified	Tb06.26G9.1030	7148.m00006	LmjF36.2350	glyceraldehyde 3-phosphate dehydrogenase, cytosolic, putative	OG5_126628
glyceraldehyde-3-phosphate dehydrogenase (glycosomal)	carbohydrate, glycolysis, gluconeogenesis (glycosome)	GSEM1T00006390001	GSHART1T00004842001	Tb06.26G9.1030	7148.m00006	LmjF30.2970	glyceraldehyde 3-phosphate dehydrogenase, glycosomal	OG5_126628
glycerol kinase, glycosomal (ATP:glycerol 3-phosphotransferase) (Glycerokinase) (GK)	carbohydrate, glycolysis (glycosome)	GSEM1T00007609001	GSHART1T00006744001	Tb09.211.3550	Tc00.1047053510661.60	LmjF35.3080	glycerol kinase, glycosomal, putative	OG5_126746
glycerol-3-phosphate dehydrogenase (NAD)	carbohydrate, glycolysis (glycosome)	GSEM1T00005907001	GSHART1T00001885001	Tb08.28L1.740	#	LmjF10.0510	glycerol-3-phosphate dehydrogenase [NAD ], glycosomal (GPD)	OG5_126704
glycerol-3-phosphate dehydrogenase, FAD dependent mitochondrial	Carbohydrate	GSEM1T00008014001	GSHART1T00005728001	Tb11.02.5280	Tc00.1047053511151.90	LmjF28.0240	glycerol-3-phosphate dehydrogenase (FAD-dependent), mitochondrial	OG5_127215
glycerol-3-phosphate dehydrogenase, possible ER	Carbohydrate and energetic metabolism	GSEM1T00000364001	GSHART1T00003245001	Tb927.1.1130	Tc00.1047053511423.70	LmjF20.0430	glycerol-3-phosphate dehydrogenase-like protein	OG5_145937
Hexokinase	carbohydrate, glycolysis (glycosome)	GSEM1T00002335001	GSHART1T00002492001	Tb10.70.5820	Tc00.1047053510121.20	LmjF21.0240	hexokinase, putative	OG5_126743
L-gulonolactone oxidase, putative	Carbohydrate and ascorbate	not identified	not identified	Tb05.26K5.770	Tc00.1047053509179.100	LmjF17.1360	L-gulonolactone oxidase, putative	OG5_129861
l-ribulokinase	Carbohydrate and ppp	not identified	not identified	#	5600.m00015	LmjF36.0060	L-ribulokinase, putative	OG5_128934
lactate dehydrogenase	Carbohydrate	not identified	not identified			#	nd	nd
malate dehydrogenase glycosomal	Carbohydrate	unassembled (hits on contigs not in scaffolds)	GSHART1T00002089001 GSHART1T00004198001	Tb10.61.0980	Tc00.1047053506195.110	LmjF19.0710	glycosomal malate dehydrogenase (gMDH)	OG5_127145
malate dehydrogenase mitochondrial MDH	Carbohydrate	GSEM1T00002967001	GSHART1T00004198001	Tb10.70.5110	Tc00.1047053506195.110	LmjF34.0140	malate dehydrogenase	OG5_127145
malate synthase	Carbohydrate	not identified	not identified			#	nd	nd
Maltase Glucoamylase (Alpha-glucosidase) () (3.2.1.3) (Glucan 1,4-alpha-glucosidase)	Carbohydrate	GSEM1T00005551001	GSHART1T00006249001				nd	nd
Mannose-6-phosphate isomerase (5.3.1.8)	Carbohydrate and ascorbate	GSEM1T00000962001	GSHART1T00008293001	Tb11.01.6410	Tc00.1047053511717.90	LmjF32.1580	phosphomannose isomerase (PMI)	OG5_127555
NADH-dependent fumarate reductase, FRDg	krebs carbohydrate (glycosome)	GSEM1T00004955001	GSHART1T00002640001	TB05.28F8.460 (Tb.927.5.930)	Tc00.1047053510215.10	LmjF35.1180	NADH-dependent fumarate reductase, putative	OG5_128620
NADP-malic enzyme, cytosolic	Carbohydrate	GSEM1T00008123001, GSEM1T00008122001	GSHART1T00000197001	Tb11.02.3130	Tc00.1047053505183.20	LmjF24.0770	malic enzyme, putative	OG5_126753
Phosphoenolpyruvate carboxykinase [ATP], glycosomal	Carbohydrate	GSEM1T00002136001	GSHART1T00006514001				nd	nd
phosphofructokinase	carbohydrate, glycolysis (glycosome)	GSEM1T00000273001	GSHART1T00003326001	Tb03.3K10.320	Tc00.1047053508153.340	LmjF29.2510	ATP-dependent phosphofructokinase	OG5_126758
phosphoglucomutase	Carbohydrate and ascorbate and glycosilation	GSEM1T00001714001	GSHART1T00002451001	#	Tc00.1047053511911.130	LmjF21.0640	phosphoglucomutase, putative	OG5_127226
phosphoglycerate kinase, glycosomal (PGKC)	carbohydrate, glycolysis, calvin, gluconeogenesis (glycosome)	GSEM1T00006343001, GSEM1T00000327001, GSEM1T00000328001	GSHART1T00004884001	Tb927.1.710	Tc00.1047053511419.40	LmjF20.0100	phosphoglycerate kinase C, glycosomal (PGKC)	OG5_126776
phosphoglycerate mutase cofactor dependent-like	Carbohydrate	GSEM1T00002624001	GSHART1T00005440001	Tb05.6E7.310	Tc00.1047053511649.150	LmjF08.0060	phosphoglycerate mutase protein, putative	OG5_129378
phosphomannomutase-like	Carbohydrate and ascorbate and glycosilation (glycosome)	not identified	not identified	#	Tc00.1047053508257.70	LmjF34.3780	phosphomannomutase-like protein	OG5_127613
phosphomannomutase, putative	Carbohydrate and ascorbate and glycosilation	GSEM1T00000658001	scaffold_2:636345-636725(gaps)	Tb10.70.0370	Tc00.1047053510187.480	LmjF36.1960	phosphomannomutase, putative (PMM)	OG5_127648
pyruvate : phosphate dikinase PPDK	carbohydrate, pyrimidine biosynthesis, purine salvage, ATP balance (glycosome)	GSEM1T00001935001	GSHART1T00005212001	Tb11.02.4150	Tc00.1047053506297.190	LmjF11.1000	pyruvate phosphate dikinase, putative	OG5_127082
pyruvate carrier, mitochondrial possible	Carbohydrateand energetic metabolism	GSEM1T00000917001	GSHART1T00008250001	Tb11.01.5950	Tc00.1047053511725.140	LmjF32.1110	mitochondrial carrier protein, putative,mitochondrial pyruvate carrier-like protein	OG5_127110
pyruvate carrier, plasma membrane possible (monocarboxylate transporter-like)	Carbohydrate	GSEM1T00005632001	GSHART1T00006167001	Tb05.29K2.510	Tc00.1047053508397.70	LmjF05.0480	monocarboxylate transporter-like protein	OG5_142504
ribokinase-like protein	Carbohydrate	GSEM1T00004539001	GSHART1T00001534001	Tb11.03.0090	7143.m00048	LmjF27.0420	ribokinase, putative	OG5_127229
ribose 5-phosphate isomerase	Carbohydrate and ppp	GSEM1T00007847001	GSHART1T00005555001	237.m00070	Tc00.1047053508601.119	LmjF28.1970	ribose 5-phosphate isomerase, putative	OG5_129695
Ribulose-phosphate 3-epimerase, putative	Carbohydrate and ppp	GSEM1T00001461001	GSHART1T00000437001	Tb10.389.1530	Tc00.1047053510257.30	LmjF33.1570	ribulose-5-phosphate 3-epimerase, putative	OG5_127027
sedoheptulose-1,7-bisphosphatase	Carbohydrate and ppp (glycosome)	not identified	not identified	Tb927.2.5800|1F7.270	Tc00.1047053504117.20	#	sedoheptulose-1,7-bisphosphatase, putative	OG5_134853
sugar transporter-like protein	Carbohydrate	GSEM1T00005556001	GSHART1T00006245001	Tb10.61.2750	8645.m00002	LmjF18.0040	transporter, putative,major facilitator superfamily protein (MFS), putative	OG5_128938
transaldolase, probable	Carbohydrate and ppp	unassembled (hits on unassembled reads)	GSHART1T00002288001	Tb08.26E13.220	Tc00.1047053503477.20	LmjF16.0760	transaldolase, putative	OG5_127238
transketolase	Carbohydrate and ppp	GSEM1T00008266001	GSHART1T00000028001	Tb08.11J15.550	Tc00.1047053511067.30	LmjF24.2060	transketolase	OG5_126720
udp-glc 4'-epimerase	Carbohydrate	GSEM1T00004383001	GSHART1T00001974001	Tb11.02.0330	5353.m00005	LmjF33.2300	udp-glc 4'-epimerase, putative	OG5_126853
UDP-glucose 4-epimerase	Carbohydrate	GSEM1T00004383001	GSHART1T00001974001				nd	nd
udp-glucose pyrophosphorylase | UTP-glucose-1-phosphate uridylyltransferase 2	Carbohydrate	scaffold_56:25057-25431	GSHART1T00001131001	Tb10.389.0330	Tc00.1047053506359.60	LmjF18.0990	UDP-glucose pyrophosphorylase	OG5_128034
	Total number of genes (carbohydrate metabolism)	44	53
Gene Product	Expert Annotation	Phytomonas EM1	Phytomonas HART1	orthoTb	ortho Tc	ortho Lm	Description	OrthoMCL Group ID
1-acyl-sn-glycerol-3-phosphate acyltransferase-like protein	lipid and phospho	GSEM1T00001013001	GSHART1T00008341001	Tb11.01.6800	Tc00.1047053509157.60	LmjF32.1960	1-acyl-sn-glycerol-3-phosphateacyltransferase-like protein, putative	OG5_126904
cdp-diacylglycerol synthetase-like protein|Leishmania major|chr 26	Phospholipids	GSEM1T00006691001	GSHART1T00004552001	Tb07.8P12.300	Tc00.1047053511237.40	LmjF26.1620	cdp-diacylglycerol synthetase-like protein	OG5_127441
cholinephosphate cytidylyltransferase-like protein	Phospholipids	GSEM1T00005046001	GSHART1T00006891001	Tb10.389.0730	Tc00.1047053509805.220	LmjF18.1330	cholinephosphate cytidylyltransferase A, putative	OG5_144443
Cyclopropane-fatty-acyl-phospholipid synthase	lipid and phospho	GSEM1T00002679001	GSHART1T00005384001	#	#	#	nd	nd
Diacylglycerol cholinephosphotransferase	Phospholipids	GSEM1T00001628001	GSHART1T00007481001	Tb10.6k15.1570	Tc00.1047053509791.150	LmjF36.5900	choline/ethanolamine phosphotransferase (CEPT), putative	OG5_126828
diacylglycerol kinase-like protein	Phospholipids	not identified	not identified	#	Tc00.1047053507257.80	LmjF35.5370	diacylglycerol kinase-like protein	OG5_128654
dihydroxyacetone phosphate acyltransferase, possible	lipid and phospho (glycosome)	GSEM1T00003080001	GSHART1T00000896001	Tb04.2H8.550	4886.m00004	LmjF34.1090	dihydroxyacetonephosphate acyltransferase (DAT)	OG5_129498
ethanolamine-phosphate cytidylyltransferase-like protein	Phospholipids	GSEM1T00000890001	GSHART1T00008219001	Tb11.01.5730	Tc00.1047053511727.120	LmjF32.0890	ethanolamine-phosphate cytidylyltransferase, putative	OG5_127671
glycerophosphoryl diester phosphodiesterase, probable	Phospholipids	GSEM1T00001621001	GSHART1T00007488001	Tb11.01.0580	Tc00.1047053511071.100	LmjF36.5960	glycerophosphoryl diester phosphodiesterase, putative	OG5_159796
glycosylphosphatidylinositol-specific phospholipase C|	Phospholipids	not identified	not identified	Tb927.2.6000	Tc00.1047053506617.70	#	specific phospholipase C	OG5_130000
GPI inositol deacylase 2 | GPIdeAc2	Phospholipids	not identified	not identified	Tb03.48O8.210	Tc00.1047053508153.1040	#	nd	nd
Lysocardiolipin acyltransferase	lipid and phospho	GSEM1T00002496001	GSHART1T00001099001	#	#	#	nd	nd
lysophospholipase-like (Acyl-protein thioesterase)	Phospholipids	GSEM1T00008239001	GSHART1T00000059001	Tb08.11J15.160	Tc00.1047053511907.50	LmjF24.1840	lysophospholipase, putative	OG5_127329
myo-inositol monophosphatase, putative|	Phospholipids	GSEM1T00007010001	GSHART1T00006987001	Tc00.1047053509179.140	Tc00.1047053507047.120	LmjF17.1390	myo-inositol-1(or 4)-monophosphatase 1, putative	OG5_126810
phosphatidic acid phosphatase protein-like	Phospholipids	GSEM1T00004756001	GSHART1T00002548001	Tb08.25E9.660	Tc00.1047053503809.110	LmjF19.1350	phosphatidic acid phosphatase protein-like protein	OG5_133432
phosphatidylethanolamine n-methyltransferase-like protein	Phospholipids	unassembled (hits on contigs not in scaffolds)	GSHART1T00006917001			LmjF31.2290	phosphatidylethanolaminen-methyltransferase-lik e protein	OG5_131276
phosphatidylinositol synthase-like protein	Phospholipids	GSEM1T00005185001	GSHART1T00008465001	Tb09.160.0530	Tc00.1047053510349.50	LmjF26.2480	CDP-diacylglycerol--inositol 3-phosphatidyltransferase, putative	OG5_127888
Phosphatidylinositol-specific phospholipase-like protein	Phospholipids	not identified	not identified	Tb11.02.3780	Tc00.1047053504149.160	LmjF35.0040	phosphatidylinositol-specific phospholipase-like protein	OG5_175832
Phosphatidylserine decarboxylase proenzyme-like protein	Phospholipids	GSEM1T00005645001	GSHART1T00006024001	Tb09.211.1610	#	LmjF35.4590	phosphatidylserine decarboxylase, putative	OG5_128421
phosphatidylserine synthase-like	Phospholipids	GSEM1T00003730001	GSHART1T00004484001	Tb07.28B13.50	Tc00.1047053509937.30	LmjF14.1200	phosphatidylserine synthase, putative	OG5_128533
phosphoenolpyruvate mutase	Phospholipids	not identified	not identified	#	Tc00.1047053511589.140	#	phosphoenolpyruvate	OG5_152691
phospholipase A1, putative	Phospholipids	not identified	not identified	Tb927.1.4830	#	#	phospholipase	OG5_162211
phospholipase A2 ?	Phospholipids	not identified	not identified	Tb09.211.3650	Tc00.1047053510743.60	LmjF35.3020	phospholipase A1, putative	OG5_129351
phospholipase c-like protein	Phospholipids	not identified	not identified	Tb11.02.3780	Tc00.1047053504149.160	LmjF30.2950	phospholipase c-like protein	OG5_127346
Phospholipid:diacylglycerol acyltransferase	lipid and phospho	GSEM1T00004137001	GSHART1T00001017001	#	#	#	nd	nd
	Total number of genes (phospholipid metabolism)	14	14
Gene Product	Expert Annotation	Phytomonas EM1	Phytomonas HART1	orthoTb	ortho Tc	ortho Lm	Description	OrthoMCL Group ID
1-acyl-sn-glycerol-3-phosphate acyltransferase-like protein	lipid and phospho	GSEM1T00001013001	GSHART1T00008341001	Tb11.01.6800	Tc00.1047053509157.60	LmjF32.1960	1-acyl-sn-glycerol-3-phosphateacyltransferase-like protein, putative	OG5_126904
2,4-dienoyl-coa reductase-like	lipid	GSEM1T00004611001	GSHART1T00001603001	Tb927.7.5540	Tc00.1047053510303.210	LmjF06.0930	2,4-dienoyl-coa reductase-like protein	OG5_127243
3,2-trans-enoyl-coa isomerase	lipid and energetic metabolism	GSEM1T00008047001	unassembled (hits on contigs not in scaffolds)	Tb08.30P3.temporary.140|RH73277p	Tc00.1047053507107.40	LmjF31.2330	3,2-trans-enoyl-CoA isomerase, mitochondrial precursor, putative	OG5_130243
3-demethylubiquinone-9 3-methyltransferase	lipid and isoprenoid	GSEM1T00005676001	GSHART1T00005995001	#	#	#	nd	nd
3-hydroxy-3-methylglutaryl-CoA synthase	lipid and isoprenoid	GSEM1T00008270001	GSHART1T00000025001	Tb08.11J15.640	Tc00.1047053511903.40	LmjF24.2110	hypothetical protein, conserved	OG5_127526
3-ketoacyl-coa thiolase, possible	lipid and energetic metabolism (glycosome)	GSEM1T00002272001	GSHART1T00005091001	Tb08.26A17.500	Tc00.1047053509463.30	LmjF23.0690	3-ketoacyl-CoA thiolase, putative	OG5_128557
3-oxoacyl-(acyl-carrier protein) reductase, probable	lipid	not identified	not identified	#	#	LmjF24.2030	3-oxoacyl-(acyl-carrier protein) reductase, putative	OG5_129031
acetyl-CoA carboxylase	lipid	GSEM1T00006781001	GSHART1T00003718001	Tb927.8.7100	Tc00.1047053474937.9	LmjF31.2970	acetyl-CoA carboxylase, putative	OG5_127493
acyl-coa binding protein, probable	lipid	GSEM1T00003213001	GSHART1T00000779001	Tb04.29M18.660	Tc00.1047053510877.55	LmjF34.2600	acyl-CoA binding protein, putative	OG5_154339
acyl-coa dehydrogenase (long-chain specific)|isovaleryl-coA dehydrogenase	lipid and energetic metabolism	not identified	not identified	Tb11.55.0026	Tc00.1047053506629.220	LmjF27.0930	isovaleryl-coA dehydrogenase, putative	OG5_128729
acyl-coa dehydrogenase (medium chain specific)	lipid and energetic metabolism	not identified	not identified	291.m00026 ||Tb11.55.0026 ?	Tc00.1047053510303.290	LmjF06.0880	acyl-coenzyme a dehydrogenase, putative	OG5_129653
acyl-coa dehydrogenase (short/branched chain specific)	lipid and energetic metabolism	not identified	not identified	291.m00026 ||Tb11.55.0026 ?	Tc00.1047053507001.80	LmjF35.2730	acyl-CoA dehydrogenase, putative	OG5_127618
acyl-coa dehydrogenase, putative (short branched chain)	lipid	not identified	not identified	237.m00364 ||Tb11.01.3640	Tc00.1047053508827.40	LmjF28.2510	acyl-CoA dehydrogenase, putative	OG5_136659
alkyl dihydroxyacetonephosphate synthase	lipid metabolism ether-lipid (glycosome)	GSEM1T00006677001	GSHART1T00004565001	Tb06.28P18.170	4766.m00001	LmjF30.0120	alkyldihydroxyacetonephosphate synthase (ADS1)	OG5_130256
Beta-ketoacyl (ACP) synthase family protein	lipid	not identified	not identified	Tb927.2.3910	Tc00.1047053511109.120	LmjF33.2720	beta-ketoacyl synthase family protein, putative,3-oxoacyl-acyl carrier protein synthase ii, putative	OG5_126985
c-8 sterol isomerase	lipid	GSEM1T00000238001	unassembled (gap in the syntenic region)	Tb03.48K5.130	Tc00.1047053510329.90	LmjF29.2140	C-8 sterol isomerase-like protein	OG5_131051
Cyclopropane-fatty-acyl-phospholipid synthase	lipid and phospho	GSEM1T00002679001	GSHART1T00005384001	#	#	#	nd	nd
delta 6 fatty acid desaturase-like,	lipid	not identified	not identified	Tb10.6k15.3610	Tc00.1047053507609.40	LmjF14.1340	delta-4 fatty acid desaturase	OG5_133026
delta-12 fatty acid desaturase	lipid	GSEM1T00007447001	GSHART1T00006595001	Tb927.2.3080|10C8.340	Tc00.1047053429257.20	LmjF10.0010	fatty acid desaturase, putative	OG5_129048
dihydroxyacetone phosphate acyltransferase, possible	lipid and phospho	GSEM1T00003080001	GSHART1T00000896001	Tb04.2H8.550	4886.m00004	LmjF34.1090	dihydroxyacetonephosphate acyltransferase (DAT)	OG5_129498
Diphosphomevalonate decarboxylase	lipid and isoprenoid	GSEM1T00005558001	GSHART1T00006243001	Tb10.61.2770	Tc00.1047053507993.330	LmjF18.0020	mevalonate-diphosphate decarboxylase, putative	OG5_128252
enoyl-CoA hydratase/enoyl-CoA isomerase(trifunctional enzyme, partial)	lipid	GSEM1T00002141001	GSHART1T00006520001	Tb927.2.4130	7378.m00004	LmjF33.2600	enoyl-CoA hydratase/Enoyl-CoA isomerase/3- hydroxyacyl-CoA dehydrogenase, putative	OG5_127588
farnesyl pyrophosphate synthase	lipid and isoprenoid	GSEM1T00007281001	GSHART1T00000539001	Tb07.28B13.710	Tc00.1047053511823.70	LmjF22.1360	farnesyl pyrophosphate synthase (FPPS)	OG5_127590
farnesyl synthetase|solanesyl diphosphate synthase	lipid and isoprenoid	GSEM1T00006013001	GSHART1T00004382001	Tb09.160.4300	Tc00.1047053509445.30	LmjF15.1020	solanesyl-diphosphate synthase, putative	OG5_126937
very long chain fatty acid elongase	lipid	GSEM1T00003684001, GSEM1T00003682001, GSEM1T00003681001	GSHART1T00004539001	Tb07.5F10.400		LmjF14.0650	fatty acid elongase, putative (ELO1.2)	OG5_183351
fatty acyl CoA synthetase 1 (long chain)	lipid	GSEM1T00003628001, GSEM1T00003622001, GSEM1T00003626001, GSEM1T00003628001, GSEM1T00003621001	GSHART1T00001759001, GSHART1T00001764001, GSHART1T00001761001	Tb09.160.2770	Tc00.1047053506829.100	LmjF01.0470	fatty acyl CoA syntetase 1, putative	OG5_126601
glycosomal ABC transporter member 1 GAT1	lipid	GSEM1T00006180001	GSHART1T00002181001				nd	nd
glycosomal ABC transporter member 2 GAT2	lipid	GSEM1T00004338001	GSHART1T00002012001				nd	nd
glycosomal membrane protein-like	lipid	GSEM1T00008069001	GSHART1T00000255001	#	#	LmjF24.0150	glycosomal membrane like protein	OG5_161874
glycosomal membrane putative	lipid	GSEM1T00007813001	GSHART1T00005520001	TRYPtp29i18ae09.q1k_11	8571.m00005	LmjF28.2260	glycosomal membrane protein, putative	OG5_145298
hydroxy-3-methylglutaryl coenzyme a reductase	lipid and isoprenoid (mitochondrion)	GSEM1T00006364001	GSHART1T00004862001	Tb06.26G9.610	Tc00.1047053506831.40	LmjF30.3190	3-hydroxy-3-methylglutaryl-CoA reductase (HMGR)	OG5_127955
Isopentenyl-diphosphate delta-isomerase	lipid and isoprenoid	GSEM1T00003920001	GSHART1T00006095001	Tb09.211.0700	8387.m00001	LmjF35.5330	isopentenyl-diphosphate delta-isomerase, putative,isomerase, putative	OG5_131452
long chain fatty acid elongation enzyme	lipid	GSEM1T00003684001	GSHART1T00004538001, GSHART1T00004540001, GSHART1T00004539001				nd	nd
Lysocardiolipin acyltransferase	lipid and phospho	GSEM1T00002496001	GSHART1T00001099001				nd	nd
mevalonate kinase	lipid and isoprenoid	GSEM1T00005873001	GSHART1T00003632001	Tb04.1D20.470	8046.m00001	LmjF31.0560	mevalonate kinase, putative	OG5_128331
Monoglyceride lipase	lipid	GSEM1T00006855001	GSHART1T00002142001				nd	nd
peroxisomal enoyl-coa hydratase, probable	lipid and energetic metabolism	not identified	not identified	#	Tc00.1047053511277.210	LmjF18.0580	peroxisomal enoyl-coa hydratase, putative	OG5_129459
Phospholipid:diacylglycerol acyltransferase	lipid and phospho	GSEM1T00004137001	GSHART1T00001017001				nd	nd
phosphomevalonate kinase	lipid and isoprenoid	GSEM1T00006040001	GSHART1T00004414001	Tb09.160.3690	Tc00.1047053507913.20	LmjF15.1460	phosphomevalonate kinase protein, putative	OG5_131773
putative electron transfer flavoprotein beta-subunit beta-etfflavoprotein small subunit	lipid and energetic metabolism	not identified	not identified	Tb11.03.0950	Tc00.1047053504109.160	LmjF25.0120	electron transfer flavoprotein, putative	OG5_127708
serine palmitoyltransferase, putative	lipid	GSEM1T00004819001	GSHART1T00005787001			LmjF35.0320	serine palmitoyltransferase, putative	OG5_127265
Sn1-specific diacylglycerol lipase alpha	lipid	GSEM1T00005544001	GSHART1T00006256001				nd	nd
squalene synthase	lipid and isoprenoid	GSEM1T00006779001, GSEM1T00006249001	GSHART1T00003713001	Tb08.10K10.670	7518.m00002	LmjF31.2940	squalene synthase, putative	OG5_129470
thiolase protein-like (most likely trifunctional protein Beta subunit)	lipid and energetic metabolism	not identified	not identified	#	Tc00.1047053511389.150	LmjF31.1640	thiolase protein-like protein	OG5_131200
ubiquinone biosynthesis methyltransferase	lipid and isoprenoid	GSEM1T00001690001	GSHART1T00007422001				nd	nd
	Total number of genes (lipid metabolisme)	36	28
Gene Product	Expert Annotation	Phytomonas EM1	Phytomonas HART1	orthoTb	ortho Tc	ortho Lm	Description	OrthoMCL Group ID
glucosamine-fructose-6-phosphate aminotransferase	glycosilation	GSEM1T00004610001	GSHART1T00001602001	Tb07.10C21.470	Tc00.1047053510303.200	LmjF.06.0950	glucosamine-fructose-6-phosphate aminotransferase, putative	OG5_126842
CMP-sialic acid transporter (CMP-Sia-Tr)	glycosilation	GSEM1T00007047001	GSHART1T00004358001	#	#	#	nd	nd
Dolichol-phosphate mannosyltransferase	glycosilation	GSEM1T00000482001	GSHART1T00003126001	#	#	#	nd	nd
galactokinase	glycosilation	GSEM1T00007577001	scaffold_6:410798-411259	#	Tc00.1047053507001.110	LmjF.35.2740	galactokinase-like protein	OG5_129789
GDP-L-fucose synthase	glycosilation	GSEM1T00000876001	scaffold_9:153036-153879	#	#	#	nd	nd
GDP-mannose 4,6 dehydratase 2 (4.2.1.47)	glycosylation, fucose synthesis	GSEM1T00004703001	unassembled (gaps in the syntenic region)	Tb10.61.0880	Tc00.1047053510027.10	#	gdp-mannose	OG5_128711
glucosamine-6-phosphate deaminase	glycosilation	not identified	not identified	Tb11.01.8520	6143.m00005	LmjF.32.3260	glucosamine-6-phosphate isomerase, putative	OG5_128189
glucosamine-6-phosphate isomerase	glycosilation	not identified	not identified	#	#	#	nd	nd
Mannose-1-phosphate guanyltransferase beta	glycosilation	GSEM1T00002220001	GSHART1T00005046001	#	#	#	nd	nd
mannose-1-phosphate guanyltransferase| GDP-D-mannose pyrophosphorylase	glycosilation	GSEM1T00002220001	GSHART1T00005046001	Tb08.26N11.540	Tc00.1047053503589.10	LmjF.23.0110	GDP-mannose pyrophosphorylase (GDPMP)	OG5_127109
N-acylneuraminate cytidylyltransferase	glycosilation	not identified	not identified	#	#	#	nd	nd
Phosphoacetylglucosamine mutase (PAGM) (5.4.2.3)	glycosilation	GSEM1T00006159001	GSHART1T00005027001	#	#	#	nd	nd
phosphoglucomutase	glycosilation	GSEM1T00001714001	GSHART1T00002451001	#	Tc00.1047053511911.130	LmjF.21.0640	phosphoglucomutase, putative	OG5_127226
phosphomannomutase, putative	glycosilation	GSEM1T00000658001	scaffold_2:636345-636725(gaps)	Tb10.70.0370	Tc00.1047053510187.480	LmjF.36.1960	phosphomannomutase, putative (PMM)	OG5_127648
phosphomannomutase-like	Glycosilation	not identified	not identified	#	Tc00.1047053508257.70	LmjF.34.3780	phosphomannomutase-like protein	OG5_127613
UDP-galactose 4'-epimerase (UDP-glucose 4'-epimerase)	Glycosilation	GSEM1T00004383001	GSHART1T00001974001	Tb11.02.0330	Tc00.1047053506303.50	LmjF.33.2300	udp-glc 4'-epimerase, putative	OG5_126853
UDP-glucose 6-dehydrogenase	Glycosilation	GSEM1T00000739001	GSHART1T00002885001	#	#	#	nd	nd
UDP-glucose/GDP-mannose dehydrogenase family, NAD binding domain, putative	Glycosilation	GSEM1T00000739001	GSHART1T00002885001	#	Tc00.1047053509715.90	#	UDP-glucose/GDP-mannose dehydrogenase family	OG5_126979
UDP-glucuronate decarboxylase	Glycosilation	GSEM1T00006592001	GSHART1T00004647001	#	#	#	nd	nd
UDP-N-acetylglucosamine pyrophosphorylase	Glycosilation	GSEM1T00004404001	GSHART1T00001949001	Tb11.02.0120	Tc00.1047053504153.180	LmjF33.2520	UDP-N-acetylglucosamine pyrophosphorylase, putative	OG5_127359
UDP-N-acetylglucosamine transferase (Glycosyltransferase family 28)	Glycosilation	GSEM1T00006633001	GSHART1T00004606001	#	#	#	nd	nd
UTP-glucose-1-phosphate uridylyltransferase 2, putative	Glycosilation	not identified	not identified	Tb10.389.0330	Tc00.1047053506359.60	LmjF.18.0990	UDP-glucose pyrophosphorylase	OG5_128034
Fucose kinase, putative	Glycosylation	not identified	not identified	#	Tc00.1047053508377.9	LmjF16.0440	fucose kinase, putative	OG5_131787
Fucose-1-phosphate guanylyltransferase (2.7.7.30) (GDP-L-fucose pyrophosphorylase) (GDP-L-fucose diphosphorylase)	Glycosylation	not identified	not identified	#	#	#	nd	nd
GPI mannosyltransferase	Glycosylation	GSEM1T00000577001	GSHART1T00004763001	Tb927.6.3300	Tc00.1047053511507.50	LmjF30.2030	mannosyltransferase, putative	OG5_128297
UDP-galactose /glucose pyrophosphorylase (2.7.7.64)	Glycosylation	not identified	GSHART1T00001131001	#	Tc00.1047053511761.10	LmjF17.1160	UDP-sugar pyrophosphorylase	OG5_133365
	Total glycosilation	10	10
Gene Product	Expert Annotation (ascorbate)	Phytomonas EM1	Phytomonas HART1	orthoTb	ortho Tc	ortho Lm	Description	OrthoMCL Group ID
2,3-bisphosphoglycerate-independent phosphoglycerate mutase (5.4.2.1)	Glycolysis	GSEM1T00001549001	GSHART1T00007567001	Tb927.10.7930	Tc00.1047053506247.330	LmjF36.6650	2,3-bisphosphoglycerate-independent phosphoglycerate mutase	OG5_129051
enolase (4.2.1.11)	Glycolysis	GSEM1T00003726001	GSHART1T00004488001	Tb10.70.4740	Tc00.1047053504105.140	LmjF14.1160	enolase	OG5_126698
Fructose-2,6-bisphosphatase	Glycolysis	GSEM1T00003495001	GSHART1T00007747001	Tb927.7.1610	Tc00.1047053509509.30	LmjF26.0310	6-phosphofructo-2-kinase/fructose-2,6-biphosphatase-1-like protein	OG5_147018
glucose transporter, GT2|PRO1	Glycolysis	GSEM1T00001588001	GSHART1T00007516001	Tb927.10.8530	Tc00.1047053506355.10	LmjF33.0290	glucose transporter/membrane transporter D2, putative	OG5_129633
triosephosphate isomerase (5.3.1.1)	Glycolysis	GSEM1T00008131001	GSHART1T00000189001	Tb11.02.3210	Tc00.1047053508647.200	LmjF24.0850	triosephosphate isomerase	OG5_127002
pyruvate kinase (2.7.1.40)	Glycolysis	GSEM1T00004847001	GSHART1T00005753001	Tb10.61.2680	Tc00.1047053511281.60	LmjF35.0020	pyruvate kinase	OG5_126685
monocarboxylate transporter-like	Glycolysis	GSEM1T00005632001	GSHART1T00006167001	Tb927.5.470	Tc00.1047053508397.70	LmjF05.0480	monocarboxylate transporter-like protein	OG5_142504
	Total glycolysis	7	7
Gene Product	Expert Annotation (ascorbate)	Phytomonas EM1	Phytomonas HART1	orthoTb	ortho Tc	ortho Lm	Description	OrthoMCL Group ID
6-phosphogluconolactonase, putative | gulonolactonase (3.1.1.17 | 3.1.1.31)	carbohydrate and ascorbate (glycosome)	GSEM1T00000314001	GSHART1T00003290001	Tb11.02.4200	Tc00.1047053503713.30	LmjF26.2700	6-phosphogluconolactonase	OG5_127501
aldo-keto reductase-like protein|glucuronate reductase (1.1.1.19)		GSEM1T00002064001	GSHART1T00008046001	Tb927.2.5180	Tc00.1047053511627.120	LmjF27.2410	aldo-keto reductase-like protein	OG5_126583
iron/ascorbate oxidoreductase family protein, putative	ascorbate biosynthesis and oxidant stress	GSEM1T00000032001	GSHART1T00003553001	Tb927.2.6230|36E18.115	Tc00.1047053510141.10	LmjF29.0250	thymine-7-hydroxylase, putative;with=GeneDB:Tb927.7.7500	OG5_126909
L-ascorbate peroxidase (1.11.1.11)	ascorbate biosynthesis and oxidant stress	not identified	not identified	#	Tc00.1047053506193.60	LmjF34.0070	ascorbate peroxidase (APX)	OG5_128717
L-gulonolactone oxidase, putative (1.1.3.8)		not identified	not identified	Tb05.26K5.770	Tc00.1047053509179.100	LmjF17.1360	L-gulonolactone oxidase, putative	OG5_129861
mannose-1-phosphate guanyltransferase| GDP-D-mannose pyrophosphorylase	ascorbate biosynthesis; glycosilation	GSEM1T00002220001	GSHART1T00005046001	Tb08.26N11.540	Tc00.1047053503589.10	LmjF23.0110 |EXGMP	GDP-mannose pyrophosphorylase (GDPMP)	OG5_127109
mannose-6-phosphate isomerase (5.3.1.8)	carbohydrate (glycolysis, glycolipid ancer) and ascorbate biosynthesis plants 2 (glycosome)	GSEM1T00000962001	GSHART1T00008293001	Tb11.01.6410	Tc00.1047053511717.90	LmjF32.1580	phosphomannose isomerase (PMI)	OG5_127555
PGFS||prostaglandin f2-alpha synthase|Large subunit of NADP+ dependent arabinose dehydrogenase| reductase (1.1.1.116, 1.1.1.117)	ascorbate biosynthesis	GSEM1T00000841001	GSHART1T00008167001	Tb11.02.2310	Tc00.1047053511287.49	LmjF31.2150	prostaglandin f2-alpha synthase/D-arabinose dehydrogenase (PGFS)	OG5_126583
phosphoglucomutase (5.4.2.2)	carbohydrate and ascorbate biosynthesis; glycosilation	GSEM1T00001714001	GSHART1T00002451001	#	Tc00.1047053511911.130	LmjF21.0640	phosphoglucomutase, putative	OG5_127226
phosphomannomutase, putative (3.1.3.11)	carbohydrate and ascorbate biosynthesis; glycosilation	GSEM1T00000658001	scaffold_2:636345-636725(gaps)	Tb10.70.0370	Tc00.1047053510187.480	LmjF36.1960	phosphomannomutase, putative (PMM)	OG5_127648
phosphomannomutase-like (3.1.3.11)	carbohydrate and ascorbate biosynthesis; glycosilation	not identified	not identified	#	Tc00.1047053508257.70	LmjF34.3780	phosphomannomutase-like protein	OG5_127613
thiol-dependent reductase TDR1 | Glutathione dehydrogenase (ascorbate) (1.8.5.1)	ascorbate biosynthesis	GSEM1T00003030001	GSHART1T00004144001	#	Tc00.1047053503419.30	LmjF33.0240	thiol-dependent reductase 1 (TDR1)	OG5_126817
UDP-glucoronosyl and UDP-glucosyl transferase, putative (2.4.1.35?)	ascorbate biosynthesis	not identified	not identified	#	Tc00.1047053510761.76	LbrM14.0440	UDP-glucoronosyl and UDP-glucosyl transferase	OG5_126667
UDP-glucose/GDP-mannose dehydrogenase family, NAD binding domain, putative (1.1.1.132)	ascorbate biosynthesis; glycosilation	GSEM1T00000739001	GSHART1T00002885001	#	Tc00.1047053509715.90	#		no ortho
UTP-glucose-1-phosphate uridylyltransferase 2, putative (2.7.7.9)	ascorbate biosynthesis; glycosilation	not identified	not identified	Tb10.389.0330	Tc00.1047053506359.60	LmjF18.0990	UDP-glucose pyrophosphorylase	OG5_128034
	Total number of genes (ascorbate)	10	10
Gene Product	Expert Annotation (isoprenoid)	Phytomonas EM1	Phytomonas HART1	orthoTb	ortho Tc	ortho Lm	Description	OrthoMCL Group ID
farnesyl synthetase|solanesyl diphosphate synthase	lipid and isoprenoid	GSEM1T00006013001	GSHART1T00004382001	Tb09.160.4300	Tc00.1047053509445.30	LmjF15.1020	solanesyl-diphosphate synthase, putative	OG5_126937
phosphomevalonate kinase	lipid and isoprenoid	GSEM1T00006040001	GSHART1T00004414001	Tb09.160.3690	Tc00.1047053507913.20	LmjF15.1460	phosphomevalonate kinase protein, putative	OG5_131773
Diphosphomevalonate decarboxylase	isoprenoid	GSEM1T00005558001	GSHART1T00006243001	Tb10.61.2770	Tc00.1047053507993.330	LmjF18.0020	mevalonate-diphosphate decarboxylase, putative	OG5_128252
farnesyl pyrophosphate synthase	isoprenoid	GSEM1T00007281001	GSHART1T00000539001	Tb07.28B13.710	Tc00.1047053511823.70	LmjF22.1360	farnesyl pyrophosphate synthase (FPPS)	OG5_127590
3-hydroxy-3-methylglutaryl-CoA synthase	isoprenoid	GSEM1T00008270001	GSHART1T00000025001	Tb08.11J15.640	Tc00.1047053511903.40	LmjF24.2110	hypothetical protein, conserved	OG5_127526
hydroxy-3-methylglutaryl coenzyme a reductase	lipid and isoprenoid (mitochondrion)	GSEM1T00006364001	GSHART1T00004862001	Tb06.26G9.610	Tc00.1047053506831.40	LmjF30.3190	3-hydroxy-3-methylglutaryl-CoA reductase (HMGR)	OG5_127955
mevalonate kinase	lipid and isoprenoid	GSEM1T00005873001	GSHART1T00003632001	Tb04.1D20.470	8046.m00001	LmjF31.0560	mevalonate kinase, putative	OG5_128331
squalene synthase	lipid and isoprenoid	GSEM1T00006779001, GSEM1T00006249001	GSHART1T00003713001	Tb08.10K10.670	7518.m00002	LmjF31.2940	squalene synthase, putative	OG5_129470
isopentenyl-diphosphate delta-isomerase	isoprenoid	GSEM1T00003920001	GSHART1T00006095001	Tb09.211.0700	8387.m00001	LmjF35.5330	isopentenyl-diphosphate delta-isomerase, putative,isomerase, putative	OG5_131452
3-demethylubiquinone-9 3-methyltransferase	isoprenoid	GSEM1T00005676001	GSHART1T00005995001	#	#	#	nd	nd
ubiquinone biosynthesis methyltransferase	lipid and isoprenoid	GSEM1T00001690001	GSHART1T00007422001	#	#	#	nd	nd
	Total number of genes (isoprenoid)	12	11
Gene Product	Expert Annotation	Phytomonas EM1	Phytomonas HART1	orthoTb	ortho Tc	ortho Lm	Description	OrthoMCL Group ID
glutathione (trypanothione) peroxidase	oxidant stress	GSEM1T00003536001	GSHART1T00007704001	161.t00040	4808.m00011	LmjF26.0800	type II (glutathione peroxidase-like) tryparedoxin peroxidase (TDPX)	OG5_126711
iron/ascorbate oxidoreductase family protein, putative	oxidant stress	GSEM1T00000032001	GSHART1T00003553001	Tb927.2.6230|36E18.115	Tc00.1047053510141.10	LmjF29.0250	thymine-7-hydroxylase, putative;with=GeneDB:Tb927.7.7500	OG5_126909
isocitrate dehydrogenase [NADP], mitochondrial precursor, putative	oxidant stress (mitochondrion)	GSEM1T00005924001	GSHART1T00001896001	Tb11.03.0230	Tb08.10J17.710	LmjF10.0290	isocitrate dehydrogenase [NADP], mitochondrial precursor, putative	OG5_127057
L-ascorbate peroxidase	oxidant stress	not identified	not identified	#	Tc00.1047053506193.60	LmjF34.0070	ascorbate peroxidase (APX)	OG5_128717
ribonucleoside-diphosphate reductase (ribonucleotide reductase)	oxidant stress (glycosome)	GSEM1T00008246001	GSHART1T00000050001	Tb11.02.5720	Tc00.1047053506933.20	#	reductase	OG5_126839
superoxide dismutase (Fe) isoenzyme A, mitochondrial	oxidant stress (mitochondrion)	GSEM1T00002650001	GSHART1T00005413001	Tb06.4F7.290	Tc00.1047053511735.60	LmjF30.2770	superoxide dismutase, putative	OG5_148158
superoxide dismutase (Fe) isoform B (cytosolic?)	oxidant stress (glycosome)	GSEM1T00000998001	GSHART1T00008327001	Tc00.1047053511019.90	Tb11.01.7550	LmjF32.1820 | SODB1	iron superoxide dismutase, putative (SODB1)	OG5_126676
superoxide dismutase (Fe) mitochondrial	oxidant stress (mitochondrion)	GSEM1T00006410001	GSHART1T00004822001	Tb06.4F7.290	Tc00.1047053511735.60	LmjF30.2770	superoxide dismutase, putative	OG5_148158
superoxide dismutase (Fe), isoenzyme C, mitochondrial	oxidant stress (mitochondrion)	GSEM1T00002853001	GSHART1T00004298001	Tb11.01.7480	Tc00.1047053506819.30	LmjF32.2630	superoxide dismutase, putative	OG5_153133
thioredoxin	oxidant stress	GSEM1T00001809001	scaffold_10:301734-302021			LmjF01.0270	thioredoxin, putative	OG5_126613
trypanothione reductase	oxidant stress	GSEM1T00003956001	GSHART1T00006145001	Tb10.406.0520	Tc00.1047053503555.30	LmjF05.0350	trypanothione reductase (TRYR)	OG5_126785
trypanothione synthetase (6.3.1.9)	oxidant stress	GSEM1T00002127001	GSHART1T00008107001	Tb927.2.4370	Tc00.1047053509099.50	LmjF27.1870	trypanothione synthetase, putative (TRYS)	OG5_134306
tryparedoxin peroxidase | peroxiredoxin (thioredoxin peroxidase)	oxidant stress	GSEM1T00006882001, GSEM1T00005808001, GSEM1T00002214001	GSHART1T00007256001, GSHART1T00005041001	Tb09.160.4250	7272.m00001	LmjF15.1040	tryparedoxin peroxidase (TRYP1)	OG5_126593
	Total number of genes (oxidant stress)	14	13
Gene Product	Expert Annotation	Phytomonas EM1	Phytomonas HART1	orthoTb	ortho Tc	ortho Lm	Description	OrthoMCL Group ID
PEX1 | aaa family ATPase-like protein	PEX	GSEM1T00006431001	GSHART1T00004805001	Tb06.4F7.680	Tc00.1047053511745.20	LmjF30.2540	AAA family ATPase-like protein	OG5_147491
PEX10 | peroxisome assembly protein, putative	PEX	GSEM1T00003772001	GSHART1T00001393001	Tb03.48O8.510	Tc00.1047053508479.190	LmjF25.2290	hypothetical protein, conserved	OG5_129606
PEX11 |glycosomal membrane protein, putative	PEX	GSEM1T00007813001	GSHART1T00005520001	Tb11.01.3370	Tc00.1047053511017.50	LmjF28.2260	glycosomal membrane protein, putative	OG5_145298
PEX12 peroxisome assembly protein, putative (incomplete)	PEX	GSEM1T00004746001	scaffold_18:55958..56353	Tb10.61.0440	Tc00.1047053503809.20	LmjF19.1250	peroxisome assembly protein, putative	OG5_129605
PEX13 | not found by homology	PEX	not identified	not identified			#	nd	nd
PEX14 |peroxin 14, putative	PEX	not identified	not identified	Tb10.100.0130	Tc00.1047053504069.50	LmjF21.1840	peroxin 14, putative (PEX14)	OG5_129337
PEX15 | not found by homology	PEX	not identified	not identified			#	nd	nd
PEX17 | not found by homology	PEX	not identified	not identified			#	nd	nd
PEX19 |hypothetical protein, conserved	PEX	GSEM1T00007632001	GSHART1T00006765001	Tb09.211.3300	Tc00.1047053510737.100	LmjF35.3260	Peroxin 19	OG5_146363
PEX2 ||glycosome import protein (GIM1)	PEX	GSEM1T00003777001	GSHART1T00001388001	LmjF25.2230	Tc00.1047053508479.230	LmjF25.2230	glycosome import protein (PEX2)	OG5_129729
PEX3 | not found by homology	PEX	not identified	not identified			#	nd	nd
PEX4 | ubiquitin-conjugating enzyme E2, putative	PEX	GSEM1T00006157001	GSHART1T00003881001	Tb08.12O16.620	Tc00.1047053509607.10	LmjF07.0850	ubiquitin-conjugating enzyme e2, putative,ubiquitin-protein ligase, putative,ubiquitin carrier protein, putative	OG5_130212
PEX5 | peroxisomal targeting signal-1 receptor, putative	PEX	GSEM1T00004928001	GSHART1T00002666001	TB05.28F8.110	Tc00.1047053508299.70	LmjF35.1420	peroxisome targeting signal 1 receptor, putative	OG5_128408
PEX6 |peroxisome assembly protein, putative	PEX	GSEM1T00005078001	GSHART1T00003945001	Tb05.6E7.930	Tc00.1047053506947.40	LmjF16.0060	peroxisome assembly protein, putative	OG5_129222
PEX7 |peroxisomal targeting signal type 2 receptor	PEX	GSEM1T00000092001	GSHART1T00003497001	Tb03.28C22.1010	Tc00.1047053506989.160	LmjF29.0740	peroxisomal targeting signal type 2 receptor, putative	OG5_129648
PEX8 | not found by homology	PEX	not identified	not identified			#	nd	nd
PEX9 | not found by homology	PEX	not identified	not identified			#	nd	nd
	Total number of genes (PEX)	10	10
Gene Product	Expert Annotation	Phytomonas EM1	Phytomonas HART1	orthoTb	ortho Tc	ortho Lm	Description	OrthoMCL Group ID
agmatinase-like protein	polyamine	GSEM1T00002217001	GSHART1T00005044001	Tb08.26N11.490	Tc00.1047053510947.40	LmjF23.0070	agmatinase-like protein	OG5_146679
arginase decarboxylase	polyamine	not identified	not identified	#	#	#	nd	nd
arginase, putative	polyamine and aa	not identified	not identified	#	#	LmjF35.1480	arginase	OG5_128245
ornithine decarboxylase, probable	polyamine	scaffold_43:62518-63549	GSHART1T00005856001	Tb11.01.5300	#	LmjF12.0280	ornithine decarboxylase, putative	OG5_126750
polyamine transporter	polyamine	GSEM1T00005659001	GSHART1T00006011001	#	Tc00.1047053507007.108	#	amino acid transporter, putative	no ortho
spermidine synthase	polyamine	GSEM1T00004907001	GSHART1T00004086001	Tb09.v1.0380	Tc00.1047053510337.40	LmjF04.0580	spermidine synthase	OG5_127074
	Total number of genes (Polyamine)	3	3
Gene Product	Expert Annotation	Phytomonas EM1	Phytomonas HART1	orthoTb	ortho Tc	ortho Lm	Description	OrthoMCL Group ID
6-phosphogluconate dehydrogenase	Carbohydrate and ppp (glycosome)	GSEM1T00007639001	GSHART1T00006772001	Tb09.211.3180	Tc00.1047053510663.70	LmjF35.3340	6-phosphogluconate dehydrogenase, decarboxylating, putative	OG5_127175
6-phosphogluconolactonase	Carbohydrate and ppp (glycosome)	GSEM1T00000314001	GSHART1T00003290001	Tb11.02.4200	Tc00.1047053503945.40	LmjF26.2700	6-phosphogluconolactonase	OG5_127501
glucose-6-phosphate 1-dehydrogenase	Carbohydrate and ppp (glycosome)	GSEM1T00002962001	GSHART1T00004201001	Tb10.70.5200	Tc00.1047053509287.50	LmjF34.0080	glucose-6-phosphate 1-dehydrogenase, putative (G6PD)	OG5_127121
l-ribulokinase	Carbohydrate and ppp	not identified	not identified	#	5600.m00015	LmjF36.0060	L-ribulokinase, putative	OG5_128934
ribose 5-phosphate isomerase	Carbohydrate and ppp	GSEM1T00007847001	GSHART1T00005555001	237.m00070	Tc00.1047053508601.119	LmjF28.1970	ribose 5-phosphate isomerase, putative	OG5_129695
Ribulose-phosphate 3-epimerase, putative	Carbohydrate and ppp	GSEM1T00001461001	GSHART1T00000437001	Tb10.389.1530	Tc00.1047053510257.30	LmjF33.1570	ribulose-5-phosphate 3-epimerase, putative	OG5_127027
sedoheptulose-1,7-bisphosphatase	Carbohydrate and ppp (glycosome)	not identified	not identified	Tb927.2.5800	Tc00.1047053504117.20	#	fructose-1-6-bisphosphatase	OG5_134853
transaldolase, probable	Carbohydrate and ppp	unassembled (hits on unassembled reads)	GSHART1T00002288001	Tb08.26E13.220	Tc00.1047053503477.20	LmjF16.0760	transaldolase, putative	OG5_127238
transketolase	Carbohydrate and ppp	GSEM1T00008266001	GSHART1T00000028001	Tb08.11J15.550	Tc00.1047053511067.30	LmjF24.2060	transketolase	OG5_126720
	Total number of genes (PPP)	7	7
Gene Product	Expert Annotation	Phytomonas EM1	Phytomonas HART1	orthoTb	ortho Tc	ortho Lm	Description	OrthoMCL Group ID
adenylosuccinate lyase	purine salvage cycle	GSEM1T00004917001	GSHART1T00004106001	Tb09.160.5560	Tc00.1047053503855.30	LmjF04.0460	adenylosuccinate lyase, putative	OG5_130883
adenylosuccinate synthetase	purine salvage | cycle	GSEM1T00007106001	GSHART1T00002715001			LmjF13.1190	adenylosuccinate synthetase, putative	OG5_127011
AMP deaminase	Purine salvage | cycle	GSEM1T00007129001 GSEM1T00003871001 GSEM1T00004103001 GSEM1T00002860001	GSHART1T00006042001 GSHART1T00004290001 GSHART1T00000913001	TRYP_xi-1013a02.q1k_158	7073.m00002	LmjF13.0980	AMP deaminase, putative,amp deaminase-like protein	OG5_126856
hypoxanthine-guanine phosphoribosyltransferase hgprt	purine salvage	GSEM1T00001227001	GSHART1T00007862001	Tb10.70.6540	6952.m00003	LmjF21.0845	hypoxanthine-guanine phosphoribosyltransferase (HGPRT)	OG5_127374
inosine-5'-monophosphate dehydrogenase IMPdh	purine salvage (glycosome)	GSEM1T00002510001	GSHART1T00002528001	Tb10.61.0150	Tc00.1047053511301.110	LmjF19.1560	inosine-5'-monophosphate dehydrogenase	OG5_126887
phosphoribosylpyrophosphate synthetase prpps	pyrimidine biosynthesis purine salvage	GSEM1T00002704001	GSHART1T00005357001	Tb927.5.2960	Tc00.1047053506321.310	LmjF08.1130	phosphoribosylpyrophosphate synthetase	OG5_150487
Purine nucleosidase	purine salvage	GSEM1T00005012001	GSHART1T00006868001	#	#	LmjF18.1580	nonspecific nucleoside hydrolase (NH)	OG5_127001
PYR1 carbamoyl-phosphate synthase(glutamine-hydrolyzing)	pyr1 pyrimidine biosynthesis	GSEM1T00005121001	GSHART1T00002308001	Tb05.6E7.720	Tc00.1047053508373.10	LmjF16.0590	carbamoyl-phosphate synthase, putative	OG5_126835
PYR2 aspartate carbamoyltransferase	pyr2 pyrimidine	GSEM1T00005120001	GSHART1T00002312001	Tb05.6E7.770	Tc00.1047053511923.110	LmjF16.0540	aspartate carbamoyltransferase, putative	OG5_128535
PYR3 dihydroorotase (fragment)	pyr3 pyrimidine biosynthesis	GSEM1T00005120001	GSHART1T00002310001	Tb08.26E13.290	Tc00.1047053508373.20	LmjF16.0580	dihydroorotase, putative	OG5_127802
PYR4 dihydroorotate dehydrogenase	pyr4 pyrimidine biosynthesis	GSEM1T00005119001	GSHART1T00002313001	Tb05.6E7.780	Tc00.1047053508375.50	LmjF16.0530	dihydroorotate dehydrogenase (DHODH)	OG5_127289
PYR6/5 ODC/OPRT orotidine-5'-phosphate decarboxylase linked with orotate phosphoribosyltransferase	pyr6/5 pyrimidine biosynthesis (glycosome)	GSEM1T00005118001	GSHART1T00002311001	Tb05.6E7.750	Tc00.1047053507059.60	LmjF16.0550	orotidine-5-phosphate decarboxylase/orotate phosphoribosyltransferase, putative,OMPDCase-OPRTase, putative	OG5_126793
pyruvate : phosphate dikinase PPDK	carbohydrate pyrimidine biosynthesis purine salvage, ATP balance (glycosome)	GSEM1T00001935001	GSHART1T00005212001	Tb11.02.4150	Tc00.1047053506297.190	LmjF11.1000	pyruvate phosphate dikinase, putative	OG5_127082
Ribonucleoside-diphosphate reductase (ribonucleotide reductase)	oxidant stress thiol metabolism purine pyrimidine	GSEM1T00008246001	GSHART1T00000050001	Tb11.02.5720	Tc00.1047053506933.20	# (LmjF.28.0890)*	ribonucleoside-diphosphate reductase large chain, putative	OG5_126839
ribose-phosphate diphosphokinase	pyrimidine biosynthesis purine salvage	GSEM1T00004347001 GSEM1T00001684001	GSHART1T00002005001 GSHART1T00007426001 GSHART1T00005357001	Tb11.02.0530	Tc00.1047053506839.80	LmjF33.1930	phosphoribosylpyrophosphate synthetase, putative,phosphoribosyl transferase, putative	OG5_126730
xanthine-guanine phosphoribosyltransferase xprt	purine salvage	GSEM1T00001226001	GSHART1T00007863001	Tb10.70.6660	8170.m00008	LmjF21.0850	xanthine phosphoribosyltransferase (XRPT)	OG5_127374
	Total number of genes (purine and pyrimidine)	20	20
Gene Product	Expert Annotation	Phytomonas EM1	Phytomonas HART1	orthoTb	ortho Tc	ortho Lm	Description	OrthoMCL Group ID
2-oxoglutarate dehydrogenase e1 component, mitochondrial precursor, putative	energetic metabolism	GSEM1T00006958001 GSEM1T00004499001	GSHART1T00006431001 GSHART1T00001494001	Tb11.01.1740	Tc00.1047053510717.30	LmjF36.3470	2-oxoglutarate dehydrogenase E1 component, putative	OG5_126779
2-oxoglutarate dehydrogenase, e3 component, dihydrolipoyldehydrogenase-like	energetic metabolism	GSEM1T00000211001 GSEM1T00006226001 GSEM1T00006757001	GSHART1T00003387001	Tb04.3M17.450	Tc00.1047053508933.10	LmjF31.2640	2-oxoglutarate dehydrogenase, e3 component, lipoamidedehydrogenase-like protein	OG5_143064
2-oxoisovalerate dehydrogenase beta subunit, mitochondrial precursor, putative	energetic metabolism	GSEM1T00004846001	GSHART1T00005754001	Tb10.70.2900	Tc00.1047053511469.100	LmjF35.0050	2-oxoisovalerate dehydrogenase beta subunit, mitochondrial precursor, putative	OG5_128323
3,2-trans-enoyl-coa isomerase	energetic metabolism	GSEM1T00008047001	unassembled (hits on contigs not in scaffolds)	Tb08.30P3.temporary.140|RH73277p	Tc00.1047053507107.40	LmjF31.2330	3,2-trans-enoyl-CoA isomerase, mitochondrial precursor, putative	OG5_130243
3-hydroxyisobutyryl-coenzyme a hydrolase-like protein	energetic metabolism	not identified	not identified	Tb11.01.8200	Tc00.1047053511529.160	LmjF32.3680	enoyl-CoA hydratase/isomerase family protein, putative,3-hydroxyisobutyryl-coenzyme A hydrolase, putative	OG5_127836
3-ketoacyl-coa thiolase, possible	lipid and energetic metabolism (glycosome)	GSEM1T00002272001	GSHART1T00005091001	Tb08.26A17.500	Tc00.1047053509463.30	LmjF23.0690	3-ketoacyl-CoA thiolase, putative	OG5_128557
3-methylcrotonoyl-coa carboxylase beta subunit-like	energetic metabolism	not identified	not identified	Tb11.02.4480	Tc00.1047053506773.40	LmjF11.0590	3-methylcrotonoyl-CoA carboxylase beta subunit, putative	OG5_129211
aconitase, probable	energetic metabolism	GSEM1T00005490001	GSHART1T00006305001	Tb10.61.2880	Tc00.1047053511277.290	LmjF18.0510	aconitase, putative	OG5_126691
acyl-coa dehydrogenase (long-chain specific)|isovaleryl-coA dehydrogenase	energetic metabolism	not identified	not identified	Tb11.55.0026	Tc00.1047053506629.220	LmjF27.0930	isovaleryl-coA dehydrogenase, putative	OG5_128729
acyl-coa dehydrogenase (medium chain specific)	energetic metabolism	not identified	not identified	291.m00026 (Tb11.55.0026 ?)	Tc00.1047053510303.290	LmjF06.0880	acyl-coenzyme a dehydrogenase, putative	OG5_129653
acyl-coa dehydrogenase (short/branched chain specific)	energetic metabolism	not identified	not identified	291.m00026 (Tb11.55.0026 ?)	Tc00.1047053507001.80	LmjF35.2730	acyl-CoA dehydrogenase, putative	OG5_127618
ADP/ATP carrier	energetic metabolism	GSEM1T00004310001	GSHART1T00002041001	Tb10.61.1810	Tc00.1047053506211.160	LmjF19.0200	ADP,ATP carrier protein 1, mitochondrial precursor, putative,ADP/ATP translocase 1, putative (ANC1)	OG5_126841
alternative NADH dehydrogenase, putative (rotenone insensitive)	energetic metabolism	GSEM1T00001685001	GSHART1T00007425001	Tb10.6k15.0960	Tc00.1047053506839.70	LmjF36.5380	NADH dehydrogenase, putative	OG5_126960
alternative oxidase	energetic metabolism	GSEM1T00004174001	GSHART1T00001055001 GSHART1T00001054001	Tb10.6k15.3640	#	#	alternative oxidase	OG5_130283
aminomethyltransferase, mitochondrial precursor, putative	energetic metabolism	not identified	not identified	Tb11.01.1440	Tc00.1047053504017.40	LmjF36.3800	glycine synthase, putative;with=GeneDB:LinJ36_V3.3990 (GCVT1)	OG5_127412
aspartate aminotransferase, putative	energetic metabolism	GSEM1T00004984001	GSHART1T00002609001	Tb11.02.2740	Tc00.1047053510945.70	LmjF24.0370	aspartate aminotransferase, putative	OG5_126737
ATP synthase F1 subunit gamma protein, putative	energetic metabolism	GSEM1T00001117001	GSHART1T00007973001	#	#	#	nd	nd
ATPase alpha subunit	energetic metabolism	GSEM1T00005630001	GSHART1T00006169001	Tb07.30D13.360	Tc00.1047053510609.40	LmjF05.0510	ATPase alpha subunit	OG5_127165
ATPase beta subunit, putative	energetic metabolism	GSEM1T00001764001	GSHART1T00001267001	Tb03.1J15.500	Tc00.1047053509233.180	LmjF25.1180	ATPase beta subunit, putative	OG5_127099
ATPase epsilon subunit, possible	energetic metabolism	scaffold_1:1062533-1062751	GSHART1T00003087001	Tb10.70.2155	Tc00.1047053508661.34	LmjF36.0620	hypothetical protein, conserved	OG5_151854
ATPase subunit 6	energetic metabolism	unassembled (hits on unassembled reads)	GSHART1T00005851001	ATP6_TRYBB P24499	#	#	nd	no ortho
chaperonin hsp60, mitochondrial precursor	energetic metabolism	GSEM1T00001001001 GSEM1T00000664001 GSEM1T00006405001	GSHART1T00008330001 GSHART1T00002952001 GSHART1T00004828001	Tb11.01.6680	Tc00.1047053507641.290	LmjF32.1850	chaperonin HSP60, mitochondrial precursor, putative	OG5_157653
citrate lyase beta chain / citryl-coa lyase subunit-like	energetic metabolism	GSEM1T00008205001	GSHART1T00000099001	Tb08.30K1.730	Tc00.1047053507991.30	LmjF24.1440	hypothetical protein, conserved	OG5_146801
citrate synthase	energetic metabolism	GSEM1T00005499001	GSHART1T00006296001	TRYP_x-49c03.q1c_25	Tc00.1047053511277.110	LmjF18.0680	citrate synthase, putative	OG5_127570
COX11|Cytochrome c oxidase assembly protein, putative	energetic metabolism	not identified	not identified	Tb10.70.4380	Tc00.1047053510943.130	LmjF3.0100	cytochrome c oxidase	OG5_128258
cytochrome b	energetic metabolism	not identified	not identified				nd	nd
cytochrome c oxidase subunit 5, probable	energetic metabolism	not identified	not identified	Tb09.160.1820	Tc00.1047053510565.30	LmjF26.1710	cytochrome c oxidase subunit V, putative	OG5_148654
cytochrome c oxidase subunit iv	energetic metabolism	not identified	not identified	Tb927.1.4100	Tc00.1047053510889.50	LmjF12.0670	cytochrome c oxidase subunit IV	OG5_148365
cytochrome c oxidase subunit IX (pers. comm. M. Mayho, P. Craddy and K. Matthews)	energetic metabolism	not identified	not identified	Tb10.6k15.2180	Tc00.1047053507723.100	#	cytochrome; oxidase subunit; oxidase subunit ix;	OG5_149149
cytochrome c oxidase subunit vi	energetic metabolism	not identified	not identified	Tb10.100.0160	Tc00.1047053504069.20	LmjF21.1710	cytochrome c oxidase subunit VI, putative (COX6)	OG5_148032
cytochrome c oxidase subunit vii	energetic metabolism	not identified	not identified	Tb03.1J15.440	Tc00.1047053509233.150	LmjF25.1130	cytochrome c oxidase VII, putative	OG5_140920
cytochrome c oxidase subunit viii	energetic metabolism	not identified	not identified	Tb03.1J15.440	Tc00.1047053510565.30	LmjF26.1710	cytochrome c oxidase subunit V, putative	no ortho
cytochrome c, probable	energetic metabolism	not identified	not identified	Tb08.5H5.620|cytochrome c	Tc00.1047053506949.50	LmjF16.1320	cytochrome c, putative	OG5_127365
cytochrome c1	energetic metabolism	not identified	not identified	#	#	LmjF07.0060	cytochrome c1, heme protein, mitochondrial precursor, putative	OG5_128006
cytochrome oxidase subunit III	energetic metabolism	not identified	not identified	#	#	#	nd	nd
cytochrome oxidase, subunit II	energetic metabolism	not identified	not identified	#	#	#	nd	nd
delta-1-pyrroline-5-carboxylate dehydrogenase, putative	energetic metabolism	GSEM1T00003404001	GSHART1T00007145001	Tb10.70.4280	Tc00.1047053510943.50	LmjF03.0200	delta-1-pyrroline-5-carboxylate dehydrogenase, putative	OG5_128522
DHFR-TS||dihydrofolate reductase-thymidylate synthase	energetic metabolism	GSEM1T00004620001	GSHART1T00001610001	Tb07.10C21.550	Tc00.1047053509153.90	LmjF06.0860	dihydrofolate reductase-thymidylate synthase (DHFR-TS)	OG5_127385
dihydrolipoamide dehydrogenase	energetic metabolism	GSEM1T00002775001	GSHART1T00005284001	Tb11.01.8470	Tc00.1047053511025.110	LmjF32.3310	dihydrolipoamide dehydrogenase, putative (GCVL-2)	OG5_126968
electron transfer flavoprotein-ubiquinone oxidoreductase	energetic metabolism	not identified	not identified	Tb08.29O4.390	Tc00.1047053508543.140	LmjF07.0600	electron transfer flavoprotein-ubiquinone oxidoreductase, putative	OG5_128337
gamma-glutamyl phosphate reductase-like protein	energetic metabolism	not identified	not identified	#	Tc00.1047053511023.10	LmjF02.0650	hypothetical protein, conserved	OG5_151429
glutamate dehydrogenase (NAD)	energetic metabolism	GSEM1T00006011001	GSHART1T00004381001	Tb09.160.4310	Tc00.1047053505843.10	LmjF15.1010	glutamate dehydrogenase (GDH)	OG5_130284
glycerol-3-phosphate dehydrogenase, FAD dependent mitochondrial	energetic metabolism	GSEM1T00008014001	GSHART1T00005728001	Tb11.02.5280	Tc00.1047053511151.90	LmjF28.0240	glycerol-3-phosphate dehydrogenase (FAD-dependent), mitochondrial	OG5_127215
glycine cleavage system H protein, putative	energetic metabolism	GSEM1T00003865001	GSHART1T00006036001	Tb09.211.1380	Tc00.1047053508457.30	LmjF35.4720	lipoic acid containing carrier protein, putative;with=GeneDB:LinJ35_V3.4790 (GCVH)	OG5_127169
hydroxy-3-methylglutaryl coenzyme a reductase	energetic metabolism	GSEM1T00006364001	GSHART1T00004862001	Tb06.26G9.610	Tc00.1047053506831.40	LmjF30.3190	3-hydroxy-3-methylglutaryl-CoA reductase (HMGR)	OG5_127955
hydroxymethylglutaryl-CoA lyase	energetic metabolism	not identified	not identified	Tb04.1H19.1420	Tc00.1047053506635.80	#	hydroxymethylglutaryl-CoA lyase	OG5_128474
hydroxymethylglutaryl-CoA synthase	energetic metabolism	GSEM1T00008270001	GSHART1T00000025001	Tb08.11J15.640	Tc00.1047053511903.40	LmjF24.2110	hypothetical protein, conserved	OG5_127526
iron-sulfur cluster NifU-like protein	energetic metabolism	scaffold_4:738851-739360	GSHART1T00005936001	Tb09.211.2830	Tc00.1047053510667.70	LmjF35.3620	iron-sulfur cluster assembly protein, putative	OG5_127020
isocitrate dehydrogenase [NADP], mitochondrial precursor, putative	energetic metabolism (oxidant stress)	GSEM1T00005924001	GSHART1T00001896001	Tb11.03.0230	Tb08.10J17.710	LmjF10.0290	isocitrate dehydrogenase [NADP], mitochondrial precursor, putative	OG5_127057
L-threonine 3-dehydrogenase	energetic metabolism (amino acid)	not identified	not identified	Tb06.5F5.290	Tc00.1047053511753.120	#	L-threonine 3-dehydrogenase, putative	OG5_129370
mitochondrial carrier protein	energetic metabolism	not identified	not identified	Tb08.28L1.350	Tc00.1047053509769.90	LmjF23.1370	mitochondrial carrier protein-like protein	OG5_142813
mitochondrial carrier protein, putative (dicarboxylate)	energetic metabolism	GSEM1T00001060001 GSEM1T00002107001	GSHART1T00008030001	Tb927.2.2970	Tc00.1047053508737.150	LmjF02.0670	mitochondrial carrier protein, putative	OG5_132495
mitochondrial carrier protein-like protein	energetic metabolism	GSEM1T00000800001	GSHART1T00008132001	Tb10.61.2510	Tc00.1047053506525.130	LmjF32.0110	mitochondrial carrier protein, putative	OG5_128405
mitochondrial carrier protein-like protein (2-oxoglutarate/malate carrier? or dicarboxylate carrier )	energetic metabolism	GSEM1T00005049001	GSHART1T00006894001	Tb10.389.0690	Tc00.1047053509805.190	LmjF18.1290	hypothetical protein, conserved	OG5_127710
mitochondrial carrier protein-like protein (uncoupling protein)	energetic metabolism	GSEM1T00003255001	GSHART1T00000739001	Tb04.2L9.1150	Tc00.1047053504057.140|RE56970p	LmjF34.3060	mitochondrial carrier protein-like protein	OG5_127489
mitochondrial carrier-like protein	energetic metabolism	GSEM1T00007638001	GSHART1T00006771001	Tb09.211.3200	Tc00.1047053510737.30	LmjF35.3330	mitochondrial carrier protein, putative	OG5_127110
mitochondrial DNA-directed RNA polymerase, probable	energetic metabolism	GSEM1T00008164001	GSHART1T00000144001	Tb11.02.3530	Tc00.1047053508641.260	LmjF24.1150	mitochondrial DNA-directed RNA polymerase, putative	OG5_127975
mitochondrial ornithine carrier protein	energetic metabolism	GSEM1T00001857001	GSHART1T00001166001	Tb11.03.0870	Tc00.1047053504109.70	LmjF25.0210	mitochondrial carrier protein, putative	OG5_129029
mitochondrial processing peptidase alpha subunit, putative	energetic metabolism	GSEM1T00002142001	GSHART1T00006521001	Tb927.2.4110|28H13.405	Tc00.1047053507547.30	LmjF33.2610	mitochondrial processing peptidase alpha subunit, putative,metallo-peptidase, Clan ME, Family M16	OG5_127941
mitochondrial RNA helicase-like protein	energetic metabolism	not identified	not identified	Tb04.29M18.630	Tc00.1047053510877.70	LmjF34.2620	RNA helicase, putative,mitochondrial, putative	OG5_128486
mitochondrial RNA-binding protein rbp38, probable	energetic metabolism	GSEM1T00006089001	GSHART1T00005122001	Tb08.26A17.830	Tc00.1047053509461.60	LmjF23.0760	mitochondrial RNA binding protein, putative (RBP38)	OG5_151637
n-acetyl-glutamate semialdehyde dehydrogenase, probable	energetic metabolism	not identified	not identified	#	#	LmjF31.2450	hypothetical protein, unknown function	OG5_183932
NB4M NADH dehydrogenase [ubiquinone] 1 alpha subcomplex subunit 6 (Ndufa6, LYR protein, 83 kD)	energetic metabolism	GSEM1T00004307001	GSHART1T00002043001	#	#	LmjF19.0230	hypothetical protein, conserved	OG5_129478
NU1M | ND1, NADH dehydrogenase subunit 1, mt encoded	energetic metabolism	unassembled (hits on unassembled reads)	GSHART1T00005849001	M94286 4066..4767	#	NC_000894 8548..9489	NADH dehydrogenase subunit 7	no ortho
NUCM | ND7, NADH2 dehydrogenase (EC 1.6.99.3) chain 7, mt encoded	energetic metabolism	unassembled (hits on unassembled reads)	GSHART1T00005852001	M94286 4066..4767	#	NC_000894 3315..4458	NADH dehydrogenase subunit 7	no ortho
peroxisomal enoyl-coa hydratase, probable	energetic metabolism	not identified	not identified	#	Tc00.1047053511277.210	LmjF18.0580	peroxisomal enoyl-coa hydratase, putative	OG5_129459
phosphonopyruvate decarboxylase	energetic metabolism	not identified	not identified	Tb11.01.1120	Tc00.1047053510903.50	LmjF28.1580	phosphonopyruvate decarboxylase-like protein	OG5_137579
plant2 | UMP8 |hypothetical protein, conserved	energetic metabolism	GSEM1T00002955001	GSHART1T00004208001	Tb11.02.5070	Tc00.1047053506905.30	LmjF11.0030	hypothetical protein, conserved	OG5_129074
plant6 nadh |adrenodoxin precursor, putative	energetic metabolism	GSEM1T00006747001	GSHART1T00006928001	Tb04.3M17.330	Tc00.1047053509011.70	LmjF31.2480	ferredoxin 2fe-2s-like protein	OG5_126994
processing peptidase beta subunit, mitochondrial, putative	energetic metabolism	GSEM1T00004934001	GSHART1T00002662001	TB05.28F8.230	Tc00.1047053511181.50	LmjF35.1380	mitochondrial processing peptidase, beta subunit, putative,metallo-peptidase, Clan ME, Family M16	OG5_127023
proline oxidase, putative	energetic metabolism	GSEM1T00006692001	GSHART1T00004551001	Tb07.8P12.290	Tc00.1047053506411.30	LmjF26.1610	proline oxidase, mitochondrial precursor-like protein	OG5_127738
putative electron transfer flavoprotein beta-subunit beta-etfflavoprotein small subunit	energetic metabolism (lipid)	not identified	not identified	Tb11.03.0950	Tc00.1047053504109.160	LmjF25.0120	electron transfer flavoprotein, putative	OG5_127708
pyruvate carrier, mitochondrial possible	energetic metabolism (carbohydrate)	GSEM1T00000917001	GSHART1T00008250001	Tb11.01.5950	Tc00.1047053511725.140	LmjF32.1110	mitochondrial carrier protein, putative,mitochondrial pyruvate carrier-like protein	no ortho
reiske iron-sulfur protein precursor	energetic metabolism	not identified	not identified	Tb09.211.4700	Tc00.1047053510759.120	LmjF35.1540	reiske iron-sulfur protein precursor, putative	OG5_127574
sco1 protein homolog, mitochondrial precursor, probable	energetic metabolism	not identified	not identified	Tb09.160.1140	Tc00.1047053504423.20	LmjF26.1970	electon transport protein SCO1/SCO2, putative	OG5_127363
succinate : acetate CoA transferase	energetic metabolism (amino acid)	GSEM1T00004387001	GSHART1T00001970001	Tb11.02.0290	4935.m00036	LmjF30.1940	succinyl-coa:3-ketoacid-coenzyme a transferase- like protein	OG5_127302
Succinate dehydrogenase [ubiquinone] flavoprotein subunit	energetic metabolism	GSEM1T00008184001	GSHART1T00000121001	Tb08.30K1.380	Tc00.1047053511909.40	LmjF24.1630	succinate dehydrogenase flavoprotein, putative	OG5_126927
succinyl-coa ligase alpha-chain, mitochondrial precursor), putative	energetic metabolism	GSEM1T00003788001	GSHART1T00001378001	Tb03.48O8.710	Tc00.1047053508479.340	LmjF25.2140	succinyl-CoA synthetase alpha subunit, putative	OG5_127106
succinyl-coa ligase beta subunit, putative	energetic metabolism	GSEM1T00000779001	GSHART1T00002845001	Tb10.6k15.3250	Tc00.1047053507681.20	LmjF36.2950	succinyl-CoA ligase [GDP-forming] beta-chain, putative	OG5_126862
superoxide dismutase (Fe) isoenzyme A, mitochondrial	energetic metabolism (oxidative stress)	GSEM1T00002650001	GSHART1T00005413001	Tb06.4F7.290	Tc00.1047053511735.60	LmjF30.2770	superoxide dismutase, putative	OG5_148158
superoxide dismutase (Fe) mitochondrial	energetic metabolism (oxidative stress)	GSEM1T00006410001	GSHART1T00004822001	Tb06.4F7.290	Tc00.1047053511735.60	LmjF30.2770	superoxide dismutase, putative	OG5_148158
superoxide dismutase (Fe), isoenzyme C, mitochondrial	energetic metabolism (oxidative stress)	GSEM1T00002853001	GSHART1T00004298001	Tb11.01.7480	Tc00.1047053506819.30	LmjF32.2630	superoxide dismutase, putative	OG5_153133
thiolase protein-like (most likely trifunctional protein Beta subunit)	energetic metabolism (lipid)	not identified	not identified	#	Tc00.1047053511389.150	LmjF31.1640	thiolase protein-like protein	OG5_131200
ubiquinol--cytochrome-c reductase, probable	energetic metabolism	not identified	not identified	Tb04.3M17.340	#	LmjF31.2580	ubiquinol-cytochrome-c reductase-like protein	OG5_128457
Succinate dehydrogenase [ubiquinone] iron-sulfur subunit	energy metabolism	not identified	GSHART1T00004379001	Tb09.160.4380	Tc00.1047053504949.30	LmjF15.0990	succinate dehydrogenase, putative	OG5_126893
ATP synthase delta chain, mitochondrial precursor-like protein	energy metabolism	GSEM1T00006320001	GSHART1T00004906001	Tb927.6.4990	Tc00.1047053506945.240	LmjF30.3600	ATP synthase, epsilon chain, putative	OG5_127404
Fatty acid synthase subunit beta-like	energy metabolism	GSEM1T00007654001	GSHART1T00006784001	Tb09.211.3020	Tc00.1047053507011.120	LmjF35.3470	hypothetical protein, conserved	OG5_146285
	Total number of genes (mitochondrion)	57	56
Gene Product	Expert Annotation	Phytomonas EM1	Phytomonas HART1	orthoTb	ortho Tc	ortho Lm	Description	OrthoMCL Group ID
argonaute protein AGO1	RNAi	not identified	not identified	Tb927.10.10850	#	#	argonaute-like protein (AGO1)	OG5_149426
Dicer protein DCL1	RNAi	not identified	not identified	Tb927.8.2370	#	#	dicer-like protein (DclI)	OG5_166725
Dicer protein DCL2	RNAi	not identified	not identified	Tb927.3.1230	#	#	hypothetical protein	OG5_161879
	Total number of genes (RNAi)	0	0
Gene Product	Expert Annotation	Phytomonas EM1	Phytomonas HART1	orthoTb	ortho Tc	ortho Lm	Description	OrthoMCL Group ID
1-acyl-sn-glycerol-3-phosphate acyltransferase-like protein (ec 2.3.1.23)	lipid metabolism ether-lipid phospholipid	GSEM1T00001013001	GSHART1T00008341001	Tb11.01.6800	Tc00.1047053509157.60	LmjF32.1960	1-acyl-sn-glycerol-3-phosphateacyltransferase-like protein, putative	OG5_126904
2,4-dienoyl-coa reductase-like	lipid	GSEM1T00004611001	GSHART1T00001603001	Tb07.10C21.490	Tc00.1047053510303.210	LmjF06.0930	2,4-dienoyl-coa reductase-like protein	OG5_127243
3,2-trans-enoyl-coa isomerase	fatty acid, lipid (mitochondrion)	GSEM1T00008047001	unassembled (hits on contigs not in scaffolds)	Tb08.30P3.temporary.140|RH73277p	Tc00.1047053507107.40	LmjF31.2330	3,2-trans-enoyl-CoA isomerase, mitochondrial precursor, putative	OG5_130243
3-hydroxyacyl-coa dehydrogenase family-like protein (trifunctional enzyme)	lipid (glycosome)	not identified	not identified	Tb927.2.4130	7378.m00004	LmjF33.2600	enoyl-CoA hydratase/Enoyl-CoA isomerase/3- hydroxyacyl-CoA dehydrogenase, putative	OG5_127588
3-ketoacyl-coa thiolase, possible (ec 2.3.1.16)	lipid metabolism (mitochondrion | glycosome)	GSEM1T00002272001	GSHART1T00005091001	Tb08.26A17.500	Tc00.1047053509463.30	LmjF23.0690	3-ketoacyl-CoA thiolase, putative	OG5_128557
3-oxoacyl-(acyl-carrier protein) reductase (ec 1.1.1.100)	short-chain fatty acid synthesis (bacterial, ER)	GSEM1T00002061001	GSHART1T00008043001	Tb927.2.5210|30J2.55	Tc00.1047053511627.150	LmjF27.2520	3-oxoacyl-ACP reductase, putative	OG5_126618
3-oxoacyl-(acyl-carrier protein) reductase, probable	lipid synthesis eukaryotic (mitochondrial?)	not identified	not identified	#	#	LmjF24.2030	3-oxoacyl-(acyl-carrier protein) reductase, putative	OG5_129031
acetyl-CoA synthetase, putative	fatty acid	not identified	not identified	Tb08.26A17.430	Tc00.1047053504427.110	LmjF23.0540,LmjF23.0710	acetyl-CoA synthetase, putative	OG5_126680
acetyl-coenzyme a carboxylase (ec 1.1.1.37)	fatty acid synthesis (cytosol)	GSEM1T00006781001 GSEM1T00006252001	GSHART1T00003718001	Tb08.10K10.720	Tc00.1047053508369.50	LmjF31.2970	acetyl-CoA carboxylase, putative	OG5_127493
acetyl-coenzyme a carboxylase like, possible	Lipid metabolism (cytosolic)	GSEM1T00006781001	GSEM1T00006781001	Tb927.8.7100	Tc00.1047053474937.9	LmjF31.2970	acetyl-CoA carboxylase, putative	OG5_127493
ACPM, acyl carrier protein, putative	fatty acid synthesis | NADH deydrogenase | respiratory chain	GSEM1T00004569001	GSHART1T00001570001	Tb03.27F10.580	Tc00.1047053511867.140	LmjF27.0290	acyl carrier protein, putative (ACP)	OG5_127028
acyl transferase-like protein	fatty acid synthesis	not identified	not identified	Tb09.211.3020	Tc00.1047053507011.120	LmjF35.3470	acyl transferase-like protein	OG5_146285
acyl-coa binding protein, probable	lipid metabolism	GSEM1T00003213001	GSHART1T00000779001	Tb04.29M18.660	Tc00.1047053510877.55	LmjF34.2600	acyl-CoA binding protein, putative	OG5_154339
acyl-coa dehydrogenase (long-chain specific)	lipid metabolism, beta oxidation (mitochondrion)	not identified	not identified	Tb11.55.0026	Tc00.1047053506629.220	LmjF27.0930	isovaleryl-coA dehydrogenase, putative	OG5_128729
acyl-coa dehydrogenase (medium chain specific, 1.3.99.3); mitochondrion	fatty acid | lipid metabolism, beta oxidation (mitochondrion)	not identified	not identified	291.m00026 ||Tb11.55.0026 ?	Tc00.1047053510303.290	LmjF06.0880	acyl-coenzyme a dehydrogenase, putative	OG5_129653
acyl-coa dehydrogenase (short/branched chain specific) (ec 1.3.99.3)	lipid metabolism, beta oxidation (mitochondrion?)	not identified	not identified	291.m00026 ||Tb11.55.0026 ?	Tc00.1047053507001.80	LmjF35.2730	acyl-CoA dehydrogenase, putative	OG5_127618
acyl-coa dehydrogenase, putative (short branched chain) (ec 1.3.99.3)	lipid metabolism	not identified	not identified	237.m00364 ||Tb11.01.3640	Tc00.1047053508827.40	LmjF28.2510	acyl-CoA dehydrogenase, putative	OG5_136659
acyl-coa dehydrogenase, putative (very long chain)	lipid metabolism (mitochondrial)	not identified	not identified	Tb08.29O9.60	Tc00.1047053508975.10	LmjF28.2510	acyl-CoA dehydrogenase, mitochondrial precursor, putative	OG5_147553
Acyl-CoA oxidase, putative (hypothetical protein)	fatty acid oxidation	not identified	not identified	Tb927.2.5020 ||30M24.70|	Tc00.1047053504741.70	LmjF27.2290	acyl-CoA oxidase, putative (30M24.70)	OG5_146940
acyl-CoA thioesterase, putative	fatty acid oxidation	not identified	not identified	#	Tc00.1047053504149.55	#	acyl-CoA thioesterase, putative	OG5_129049
acyltransferase	lipid metabolism	not identified	not identified	Tb03.48K5.450	Tc00.1047053508153.100	LmjF29.2280	hypothetical protein, conserved	OG5_154628
alkyl dihydroxyacetonephosphate synthase (ec 2.5.1.26)	lipid metabolism, ether-lipid (glycosome)	GSEM1T00006677001	GSHART1T00004565001	Tb06.28P18.170	4766.m00001	LmjF30.0120	alkyldihydroxyacetonephosphate synthase (ADS1)	OG5_130256
aquaglyceroporin (plasma memabrane)	glycolysis, glycerol, fatty acid (plasma memabrane)	GSEM1T00006184001	GSHART1T00003629001	236.m00056,57/226.m00342	#	LmjF31.0020	aquaglyceroporin (AQP1)	OG5_126615
Beta-ketoacyl (ACP) synthase family protein (ec 2.3.1.41)	lipid metabolism	not identified	not identified	Tb927.2.3910	Tc00.1047053511109.120	LmjF33.2720	beta-ketoacyl synthase family protein, putative (28H13.305)	OG5_126985
Cathepsin D (aspartic protease, 3.4.23.5) | aspartic protease (lysosomal)			GSHART1T00000177001, GSHART1T00000179001, GSHART1T00000170001, GSHART1T00000172001, GSHART1T00000173001	nd	nd	nd	nd	nd
		GSEM1T00003923001	GSHART1T00006101001	nd	nd	nd	nd	nd
c-8 sterol isomerase	Lipid metabolism	GSEM1T00000238001	unassembled (gap in the syntenic region)	Tb03.48K5.130	Tc00.1047053510329.90	LmjF29.2140	C-8 sterol isomerase-like protein	OG5_131051
citrate lyase beta chain / citryl-coa lyase subunit-like (ec 4.1.3.6)	krebs |fatty acid synthesis (mitochondrion)	GSEM1T00008205001	GSHART1T00000099001	Tb08.30K1.730	Tc00.1047053507991.30	LmjF24.1440	hypothetical protein, conserved	OG5_146801
citrate synthase (4.1.3.7)	krebs | fatty acid synthesis (mitochondrion)	GSEM1T00005499001	GSHART1T00006296001	Tb10.05.0150	Tc00.1047053511277.110	LmjF18.0680	citrate synthase, putative	OG5_127570
dihydroxyacetone phosphate acyltransferase, possible (ec 2.3.1.42)	lipid metabolism, ether-lipid, phospholipid (glycosome)	GSEM1T00003080001	GSHART1T00000896001	Tb04.2H8.550	4886.m00004	LmjF34.1090	dihydroxyacetonephosphate acyltransferase (DAT)	OG5_129498
enoyl-CoA hydratase/enoyl-CoA isomerase (trifunctional enzyme, partial)/ possible mitochondrial trifunctional enzyme alpha subunit precursor	lipid	GSEM1T00002141001	GSHART1T00006520001	Tb927.2.4130|28H13.415	Tc00.1047053507547.40	LmjF33.2600	enoyl-CoA hydratase/Enoyl-CoA isomerase/3- hydroxyacyl-CoA dehydrogenase, putative	OG5_127588
enoyl-CoA hydratase/Enoyl-CoA isomerase/3-hydroxyacyl-CoA dehydrogenase, putative bifunctional or trifunctional enzyme	lipid (mitochondrion)	not identified	not identified	Tb927.2.4130|28H13.415	Tc00.1047053508441.70	LmjF33.2600	enoyl-CoA hydratase/Enoyl-CoA isomerase/3- hydroxyacyl-CoA dehydrogenase, putative	OG5_127588
fatty acid elongase (very long chain)	Lipid metabolism	not identified	not identified	131.t00014| Tb05.26C7.100	Tc00.1047053509539.30	LmjF.05.1170	fatty acid elongase, putative	OG5_126732
very long chain fatty acid elongase	fatty acid	GSEM1T00003684001 GSEM1T00003682001 GSEM1T00003681001	GSHART1T00004539001	Tb07.5F10.400		LmjF14.0650	fatty acid elongase, putative	OG5_135359
fatty acyl CoA synthetase	fatty acid	not identified	not identified	Tb10.70.4200	Tc00.1047053510943.33	LmjF03.0230	Long-chain-fatty-acid--CoA ligase 5 (EC 6.2.1.3) (Long-chain acyl-CoA synthetase 5) (LACS 5), putative	OG5_126601
fatty acyl CoA synthetase 1 (long chain)	fatty acid	GSEM1T00003628001 GSEM1T00003622001 GSEM1T00003626001 GSEM1T00003628001 GSEM1T00003621001	GSHART1T00001759001 GSHART1T00001764001 GSHART1T00001761001	Tb09.160.2770	Tc00.1047053506829.100	LmjF01.0470	fatty acyl CoA syntetase 1 (ACS1)	OG5_126601
fatty acyl CoA synthetase 2	fatty acid	not identified	not identified	Tb09.160.2780	Tc00.1047053506261.10	LmjF01.0500	fatty acyl CoA synthetase 2 (ACS2)	OG5_126601
fatty acyl CoA synthetase 3	fatty acid	GSEM1T00003622001	GSHART1T00001761001	Tb09.160.2810	Tc00.1047053504177.20	LmjF01.0520	fatty acyl CoA synthetase 3 (ACS3)	OG5_126601
fatty acyl CoA synthetase 4	fatty acid	not identified	not identified	Tb09.160.2840	Tc00.1047053504177.20	LmjF01.0520	long-chain-fatty-acid-CoA ligase, putative	OG5_126601
long-chain-fatty-acid-coA ligase protein,putative	fatty acid (mitochondrion)	not identified	not identified	Tb11.02.5520	Tc00.1047053511693.100	LmjF28.1150	long-chain-fatty-acid-CoA ligase, putative	OG5_129266
long-chain-fatty-acid-coA ligase protein,putative, mitochondrion	fatty acid (mitochondrion)	not identified	not identified	Tb11.02.5520	Tc00.1047053504089.40	LmjF13.0420	long-chain-fatty-acid-CoA ligase, putative,acyl-CoA synthetase, putative,fatty acid thiokinase (long chain), putative	OG5_142658
mevalonate kinase (ec 2.7.1.36)	lipid isoprenoids sterol	GSEM1T00005873001	GSHART1T00003632001	Tb04.1D20.470	8046.m00001	LmjF31.0560	mevalonate kinase, putative	OG5_128331
peroxisomal enoyl-CoA hydratase	lipid	not identified	not identified	Tb03.48K5.550	Tc00.1047053511277.210	LmjF18.0580	peroxisomal enoyl-coa hydratase, putative	OG5_129459
peroxisomal enoyl-coa hydratase, probable	lipid (mitochondrion)	not identified	not identified	#	Tc00.1047053511277.210	LmjF18.0580	peroxisomal enoyl-coa hydratase, putative	OG5_129459
pteridine reductase PTR1 (1.5.1.33)	folate metabolism |fatty acid synthesis| |cofactor	GSEM1T00002242001	GSHART1T00005060001	Tb08.26N11.790	Tc00.1047053510785.20	LmjF23.0270	pteridine reductase 1 (PTR1)	OG5_133937
putative electron transfer flavoprotein beta-subunit beta-etfflavoprotein small subunit	oxidoreductase | lipid metabolism (mitochondrion)	not identified	not identified	Tb11.03.0950	Tc00.1047053504109.160	LmjF25.0120	electron transfer flavoprotein, putative	OG5_127708
thiolase protein-like (most likely trifunctional protein Beta subunit)	lipid metabolism (mitochondrion)	not identified	not identified	#	Tc00.1047053511389.150	LmjF31.1640	thiolase protein-like protein	OG5_131200
	Total number of genes (fatty acid)	27	21
Gene Product	Expert Annotation	Phytomonas EM1	Phytomonas HART1	orthoTb	ortho Tc	ortho Lm	Description	OrthoMCL Group ID
pteridine transporter	Folate metabolism	GSEM1T00007036001	GSHART1T00001889001	Tb927.8.3630	Tc00.1047053511575.130	LmjF35.5150	biopterin transporter, putative;with=GeneDB:LinJ35_V3.5120	OG5_184119
FPGS||folylpolyglutamate synthetase (6.3.2.17)	Folate metabolism	GSEM1T00000737001	GSHART1T00002886001	Tb927.10.7520	Tc00.1047053509715.70	LmjF36.2610	folylpolyglutamate synthetase	OG5_126889
MTFC/MTFD (C-1-tetrahydrofolate synthase, cytoplasmic, putative) bifunctional protein (3.5.4.9|1.5.1.5)	Folate metabolism	GSEM1T00007215001	GSHART1T00000465001	Tb927.7.1600	Tc00.1047053509509.20	LmjF26.0320	C-1-tetrahydrofolate synthase, cytoplasmic, putative	OG5_126671
FTHS (c-1-tetrahydrofolate synthase, cytoplasmic, putative) (6.3.4.3)	Folate metabolism	not identified	not identified	none	Tc00.1047053511741.50	LmjF30.2600	nd	nd
methylenetetrahydrofolate dehydrogenase (bifunctional protein) (1.5.1.5)	Folate metabolism	GSEM1T00007215001	GSHART1T00000465001	none	Tc00.1047053511809.20	LmjF22.0340	methylenetetrahydrofolate dehydrogenase-like protein	OG5_184198
methylenetetrahydrofolate reductase, putative (1.5.1.20)	Folate metabolism	not identified	not identified	none	none	LmjF36.6390	methylenetetrahydrofolate reductase, putative	OG5_128744
biopterin (folate, pteridine) transporter, putative	Folate metabolism	GSEM1T00005911001 GSEM1T00005915001	GSHART1T00001889001 GSHART1T00003799001 GSHART1T00005035001 GSHART1T00004954001 GSHART1T00004013001 GSHART1T00006975001 GSHART1T00008492001 GSHART1T00003931001 GSHART1T00003797001 GSHART1T00002230001 GSHART1T00002361001 GSHART1T00007621001 GSHART1T00004967001 GSHART1T00003930001 GSHART1T00003724001 GSHART1T00001890001 GSHART1T00001891001	#	#	nd	nd	nd
	Total folate metabolism	4	4
Gene Product	Expert Annotation	Phytomonas EM1	Phytomonas HART1	orthoTb	ortho Tc	ortho Lm	Description	OrthoMCL Group ID
Aquaporin		GSEM1T00006184001 GSEM1T00005879001
C
Gene Product	Expert Annotation (kinase family)	Phytomonas EM1	Phytomonas HART1	orthoTb	ortho Tc	ortho Lm	Description	OrthoMCL Group ID
	AGC	GSEM1T00003767001	GSHART1T00001398001	Tb927.3.2440	#	LmjF.25.2340	serine/threonine-protein kinase, putative,protein kinase, putative	OG5_129514
TbPDK1	AGC	GSEM1T00006051001	GSHART1T00004428001	Tb09.160.3480	#	LmjF.15.1550	protein kinase, putative	OG5_144214
RAC	AGC	GSEM1T00006600001	GSHART1T00004640001	Tb927.6.2250	#	LmjF.30.0800	rac serine-threonine kinase, putative,protein kinase, putative	OG5_128147
	AGC	GSEM1T00006580001	GSHART1T00004657001	Tb927.6.2450	#	LmjF.30.1000	protein kinase, putative	OG5_148856
ZFK	AGC	GSEM1T00007875001	GSHART1T00005585001	Tb11.01.1030	#	LmjF.28.1670	zinc finger protein kinase-like	OG5_148825
	AGC	GSEM1T00006893001	GSHART1T00007245001	Tb927.4.4590	#	LmjF.31.1530	protein kinase, putative	OG5_183906
	AGC	GSEM1T00003388001 GSEM1T00003389001	GSHART1T00007131001	Tb927.10.3340	#	LmjF.03.0350	protein kinase	OG5_154511
PK53	AGC/NDR	GSEM1T00003008001	GSHART1T00004165001	Tb927.7.5770	#	LmjF.06.1180	protein kinase, putative	OG5_126822
PK50	AGC/NDR	not identified	not identified	Tb927.10.4940	#	nd	serine/threonine protein kinase	OG5_161397
PKAC3	AGC/PKA	GSEM1T00005069001	GSHART1T00006912001	Tb927.10.13010	#	LmjF.18.1080	protein kinase A catalytic subunit (PKAC1)	OG5_126748
PKAC1	AGC/PKA	not identified	not identified	Tb09.211.2410	#	LmjF.35.3960	nd	nd
PKAC2	AGC/PKA	not identified	not identified	Tb09.211.2360	#	LmjF.35.4010	protein kinase A catalytic subunit isoform 1	OG5_126748
	AGC/RSK	GSEM1T00005766001	GSHART1T00005906001	Tb927.3.2690	#	LmjF.03.0780	serine/threonine-protein kinase, putative,protein kinase, putative	OG5_173440
	Total AGC	11	11
Gene Product	Expert Annotation (kinase family)	Phytomonas EM1	Phytomonas HART1	orthoTb	ortho Tc	ortho Lm	Description	OrthoMCL Group ID
	CAMK	GSEM1T00006967001	GSHART1T00001137001	Tb927.7.6220	#	LmjF.17.0060	mitogen-activated protein kinase kinase 3, putative	OG5_131734
	CAMK	GSEM1T00004317001	GSHART1T00002034001	Tb927.10.14770	#	LmjF.19.0140	protein kinase, putative	OG5_151372
LDK	CAMK	GSEM1T00007844001	GSHART1T00005551001	Tb11.01.0670	#	LmjF.28.2000	protein kinase, putative (LDK)	OG5_148826
	CAMK	GSEM1T00002059001	GSHART1T00008042001	Tb927.2.5230	#	LmjF.27.2460	protein kinase, putative	OG5_172545
	CAMK	GSEM1T00005187001	GSHART1T00008469001	Tb09.160.0500	#	LmjF.26.2510	protein kinase, putative	OG5_146003
	CAMK	scaffold_25:124000-125000	GSHART1T00006111001	Tb927.5.4430	#	LmjF.05.0130	protein kinase, putative	OG5_145848
	CAMK	not identified	not identified	Tb927.7.2750	#	LmjF.22.0810	protein kinase, putative,serine/threonine protein kinase sos2, putative	OG5_148620
	CAMK	not identified	not identified	Tb927.4.3770	#	LmjF.27.2470	protein kinase, putative	OG5_126600
	CAMK/CAMKL	GSEM1T00005265001	scaffold_9:584719-587370	nd	#	LmjF.26.2110	protein kinase, putative	OG5_146000
	CAMK/CAMKL	GSEM1T00001478001	GSHART1T00000455001	Tb927.2.1820	#	LmjF.33.1710	protein kinase, putative	OG5_139237
	CAMK/CAMKL	GSEM1T00000230001	GSHART1T00003369001	Tb927.3.4560	#	LmjF.29.2020	serine/threonine protein kinase, putative,protein kinase, putative	OG5_126655
	CAMK/CAMKL	GSEM1T00004802001	GSHART1T00005800001	Tb927.10.3900	#	LmjF.35.0490	hypothetical protein, conserved	OG5_142175
	CAMK/CAMKL	GSEM1T00001292001	scaffold_1:559599-559865	Tb927.10.13490	#	LmjF.18.0640	serine/threonine kinase-like protein, putative	OG5_146626
	CAMK/CAMKL	GSEM1T00006147001	unassembled	Tb927.8.870	#	LmjF.07.0900	serine/threonine kinase, putative,protein kinase, putative	OG5_131934
	CAMK/CAMKL	not identified	not identified	Tb927.10.5310	#	LmjF.36.0900	protein kinase, putative,SNF1-related protein kinases, putative	OG5_126655
	CAMK/CAMKL	not identified	not identified	Tb927.10.13480	#	#	protein kinase, putative	OG5_163273
	CAMK/CAMKL	not identified	not identified	#	#	LmjF.24.0230	protein kinase, putative	OG5_183634
	CAMK/CAMKL	GSEM1T00001291001	GSHART1T00000270001	#	#	#	nd	nd
	Total CAMK	13	13
Gene Product	Expert Annotation (kinase family)	Phytomonas EM1	Phytomonas HART1	orthoTb	ortho Tc	ortho Lm	Description	OrthoMCL Group ID
	CK1/CK1	GSEM1T00006332001	GSHART1T00004894001	nd	#	LmjF.30.3470	casein kinase 1 isoform 2, putative	OG5_173507
CK1	CK1/CK1	GSEM1T00003846001	GSHART1T00005022001	Tb927.3.1630	#	LmjF.25.1580	casein kinase I, putative	OG5_154588
	CK1/CK1	GSEM1T00004853001	scaffold_3:5411-6374	Tb927.10.2390	#	LmjF.04.1210	protein kinase, putative,casein kinase I, putative	OG5_151439
CK1.2	CK1/CK1	GSEM1T00004968001 GSEM1T00004969001	GSHART1T00002625001	Tb927.5.800	#	LmjF.35.1010	casein kinase, putative	OG5_126780
CK1.1	CK1/CK1	GSEM1T00007890001	GSHART1T00005601001	Tb927.5.790	#	LmjF.35.1000	casein kinase I, putative	OG5_184078
	CK1/CK1	not identified	not identified	#	#	LmjF.27.1780	casein kinase I-like protein	OG5_183743
	CK1/TTBK	GSEM1T00003250001	GSHART1T00000744001	Tb927.4.1700	#	LmjF.34.3020	protein kinase, putative	OG5_127858
	Total CK1	7	6
Gene Product	Expert Annotation (kinase family)	Phytomonas EM1	Phytomonas HART1	orthoTb	ortho Tc	ortho Lm	Description	OrthoMCL Group ID
	CMGC	GSEM1T00003278001	GSHART1T00000717001	Tb927.10.10870	#	LmjF.33.2070	protein kinase, putative	OG5_151810
	CMGC	GSEM1T00008111001	scaffold_1:403700-405892	Tb11.02.3010	#	LmjF.24.0670	protein kinase, putative	OG5_148668
CRK6	CMGC/CDK	GSEM1T00004525001	GSHART1T00001523001	Tb11.47.0031	#	LmjF.27.0560	protein kinase, putative,cdc2-related kinase, putative	OG5_154593
CRK4	CMGC/CDK	GSEM1T00004252001	GSHART1T00002435001	Tb927.8.5390	#	LmjF.16.0990	protein kinase, putative (CRK)	OG5_148439
CRK3	CMGC/CDK	GSEM1T00000517001	GSHART1T00003094001	Tb927.10.4990	#	LmjF.36.0550	cell division related protein kinase 2,cdc2-related kinase (CRK3)	OG5_126712
CRK8	CMGC/CDK	GSEM1T00002946001	GSHART1T00004216001	Tb11.02.5010	#	LmjF.11.0110	protein kinase, putative,cyclin-dependent protein kinase, putative	OG5_148498
CRK11	CMGC/CDK	GSEM1T00006506001	GSHART1T00004732001	Tb927.6.3110	#	LmjF.30.1780	protein kinase, putative	OG5_145920
CRK12	CMGC/CDK	GSEM1T00007691001	GSHART1T00006823001	Tb11.01.4130	#	LmjF.09.0310	protein kinase, putative	OG5_151464
CRK7	CMGC/CDK	GSEM1T00003475001	GSHART1T00007773001	Tb927.7.1900	#	LmjF.26.0040	protein kinase, putative	OG5_133587
CRK1	CMGC/CDK	GSEM1T00001196001	GSHART1T00007893001	Tb927.10.1070	#	LmjF.21.1080	cell division protein kinase 2,cdc2-related kinase (CRK1)	OG5_126712
CRK9	CMGC/CDK	GSEM1T00002117001	GSHART1T00008099001	Tb927.2.4510	#	LmjF.27.1940	protein kinase-like protein	OG5_135486
CRK2	CMGC/CDK	GSEM1T00005625001	GSHART1T00006175001	Tb927.7.7360	#	LmjF.05.0550	protein kinase, putative,cdc2-related kinase, putative	OG5_148260
CRK10	CMGC/CDK	not identified	not identified	Tb927.3.4670	#	LmjF.29.2150	protein kinase, putative	OG5_151756
ECK1	CMGC/CDKL	GSEM1T00002779001	GSHART1T00005279001	Tb11.01.8550	#	LmjF.32.3250	mitogen-activated protein kinase, putative,kinase, putative	OG5_128030
	CMGC/CDKL	GSEM1T00007979001	GSHART1T00005694001	Tb11.01.0380	#	LmjF.28.0580	mitogen-activated protein kinase, putative,map kinase, putative	OG5_143121
	CMGC/CLK	GSEM1T00002137001	GSHART1T00006515001	Tb927.2.4200	#	LmjF.27.1800	protein kinase-like protein	OG5_154597
	CMGC/CLK	not identified	not identified	Tb11.01.4230	#	LmjF.09.0400	protein kinase, putative	OG5_126990
	CMGC/CLK	not identified	not identified	Tb11.01.4250	#	LmjF.09.0410	protein kinase, putative	OG5_126990
	CMGC/CLK	not identified	not identified	Tb927.3.1610	#	LmjF.25.1560	protein kinase, putative	OG5_148710
	CMGC/DYRK	GSEM1T00004292001	GSHART1T00002056001	Tb927.10.15020	#	LmjF.19.0360	protein kinase, putative	OG5_148501
	CMGC/DYRK	GSEM1T00003721001	GSHART1T00004496001	Tb927.7.3880	#	LmjF.14.1070	protein kinase, putative	OG5_130162
	CMGC/DYRK	GSEM1T00002467001	scaffold_7:400665-402608	Tb927.10.9600	#	LmjF.36.4250	protein kinase-like protein	OG5_149101
	CMGC/DYRK	GSEM1T00003692001	GSHART1T00004528001	Tb927.7.4090	#	LmjF.14.0830	protein kinase	OG5_183357
	CMGC/DYRK	GSEM1T00004332001	not identified	Tb11.02.0640	#	LmjF.33.1830	protein kinase, putative,dual-specificity protein kinase, putative	OG5_127439
	CMGC/DYRK	GSEM1T00006273001	scaffold_22:53146-54081	Tb927.5.1650	#	LmjF.15.0180	serine/threonine-protein kinase, putative,protein kinase, putative	OG5_127901
	CMGC/DYRK	not identified	not identified	Tb927.10.350	#	LmjF.21.1650	protein kinase, putative	OG5_130162
GSK3-S	CMGC/GSK	GSEM1T00005464001	GSHART1T00006334001	Tb927.10.13780	#	LmjF.18.0270	glycogen synthase kinase, putative;with=GeneDB:LinJ18_V3.0270 (GSK3)	OG5_126888
GSK3-L	CMGC/GSK	GSEM1T00006791001	GSHART1T00003871001	Tb927.7.2420	#	LmjF.22.0490	protein kinase, putative	OG5_183593
	CMGC/MAPK	GSEM1T00001444001	GSHART1T00000422001	Tb927.10.12040	#	LmjF.33.1380	mitogen activated protein kinase, putative,map kinase, putative (MPK11)	OG5_126781
MAPK3	CMGC/MAPK	GSEM1T00005919001	GSHART1T00001893001	Tb927.8.3550	#	LmjF.10.0490	mitogen-activated protein kinase 3, putative,map kinase 3, putative (MPK3)	OG5_128610
MAPK	CMGC/MAPK	GSEM1T00005934001	GSHART1T00001899001	Tb927.8.3770	#	LmjF.10.0200	mitogen-activated protein kinase, putative,map kinase-like protein	OG5_148335
MAPK2	CMGC/MAPK	GSEM1T00004765001	GSHART1T00002536001	Tb927.10.16030	#	LmjF.19.1440	mitogen activated protein kinase 4, putative;with=GeneDB:LmxM19.1440 (MPK4)	OG5_126781
	CMGC/MAPK	GSEM1T00007154001	GSHART1T00002768001	#	#	LmjF.13.0780	protein kinase, putative	OG5_166691
MAPK2	CMGC/MAPK	GSEM1T00000534001	GSHART1T00003078001	Tb927.10.5140	#	LmjF.36.0720	protein kinase, putative,mitogen-activated protein kinase, putative	OG5_129442
	CMGC/MAPK	GSEM1T00006653001	GSHART1T00004585001	Tb927.6.1780	#	LmjF.30.0370	mitogen-activated protein kinase, putative,protein kinase, putative (MPK12)	OG5_150012
MAPK5	CMGC/MAPK	GSEM1T00006394001	GSHART1T00004837001	Tb927.6.4220	#	LmjF.30.2910	mitogen-activated protein kinase 5, putative,protein kinase, putative	OG5_148875
	CMGC/MAPK	GSEM1T00003403001	GSHART1T00007144001	Tb927.10.3230	#	LmjF.03.0210	protein kinase, putative	OG5_154508
KFR1	CMGC/MAPK	GSEM1T00001567001	GSHART1T00007544001	Tb927.10.7780	#	LmjF.36.6470	mitogen activated protein kinase homologue,map-kinase homologue (LMPK)	OG5_151344
	CMGC/MAPK	not identified	not identified	#	#	LmjF.13.1640	mitogen-activated protein kinase 7, putative	OG5_173458
MAPK9	CMGC/RCK	GSEM1T00004312001	GSHART1T00002039001	Tb927.10.14800	#	LmjF.19.0180	mitogen activated protein kinase, putative,map kinase, putative	OG5_127559
MOK	CMGC/RCK	GSEM1T00003894001	GSHART1T00006066001	Tb09.211.0960	#	LmjF.35.5010	protein kinase, putative	OG5_131024
	CMGC/RCK	GSEM1T00004553001	GSHART1T00001552001	Tb927.3.690	#	LmjF.27.0100	protein kinase, putative	OG5_127559
	CMGC/SRPK	GSEM1T00006322001	GSHART1T00004904001	Tb927.6.4970	#	LmjF.30.3580	serine/threonine-protein kinase, putative,protein kinase, putative	OG5_127107
	CMGC/SRPK	not identified	not identified	Tb927.7.960	#	LmjF.26.0980	protein kinase, putative	OG5_134553
	Total CMGC	37	36
Gene Product	Expert Annotation (kinase family)	Phytomonas EM1	Phytomonas HART1	orthoTb	ortho Tc	ortho Lm	Description	OrthoMCL Group ID
AUK2	Other/AUR	GSEM1T00000160001	GSHART1T00003437001	Tb927.3.3920	#	LmjF.29.1330	serine/threonine-protein kinase, putative,protein kinase, putative	OG5_153007
AUK1	Other/AUR	GSEM1T00007986001	GSHART1T00005701001	Tb11.01.0330	#	LmjF.28.0520	protein kinase, putative (LMAIRK)	OG5_127024
AUK3	Other/AUR	scaffold_36:92677-93102	GSHART1T00008461001	Tb09.160.0570	#	LmjF.26.2440	protein kinase, putative	OG5_137810
	Total (Other/AUR)	3	3
Gene Product	Expert Annotation (kinase family)	Phytomonas EM1	Phytomonas HART1	orthoTb	ortho Tc	ortho Lm	Description	OrthoMCL Group ID
	Other/CAMKK	GSEM1T00008228001	GSHART1T00000068001	Tb927.8.6490	#	LmjF.24.1730	protein kinase, putative,calcium/calmodulin-dependent protein kinase, putative	OG5_139200
	Other/CAMKK	scaffold_7:162477-164177	GSHART1T00006675001	Tb11.02.4860	#	LmjF.35.2320	protein kinase, putative	OG5_146532
	Other/CAMKK	not identified	not identified	Tb927.10.15300	#	LmjF.19.0590	protein kinase, putative	OG5_148505
	Other/CAMKK	GSEM1T00002932001	GSHART1T00004231001	Tb11.02.4830	#	LmjF.11.0250	protein kinase, putative,serine/threonine protein kinase, putative	OG5_142576
	Total (Other/CAMKK)	3	3
Gene Product	Expert Annotation (kinase family)	Phytomonas EM1	Phytomonas HART1	orthoTb	ortho Tc	ortho Lm	Description	OrthoMCL Group ID
CK2A1	Other/CK2	GSEM1T00007469001	GSHART1T00006620001 and GSHART1T00006621001 a	Tb09.211.4890	#	LmjF.35.1730	casein kinase II, putative	OG5_126901
CK2A2	Other/CK2	GSEM1T00001080001	GSHART1T00008006001	Tb927.2.2430	#	LmjF.02.0360	casein kinase II, alpha chain, putative	OG5_143898
	Total (Other/CK2)	2	2
Gene Product	Expert Annotation (kinase family)	Phytomonas EM1	Phytomonas HART1	orthoTb	ortho Tc	ortho Lm	Description	OrthoMCL Group ID
	Other/NEK	GSEM1T00006252001	GSHART1T00003715001	Tb927.4.5310	#	#	serine/threonine-protein kinase a, putative	OG5_142254
	Other/NEK	GSEM1T00000285001	GSHART1T00003312001	Tb927.3.3080	#	LmjF.29.2670	serine/threonine-protein kinase Nek3, putative,protein kinase, putative	OG5_150111
	Other/NEK	GSEM1T00000279001	GSHART1T00003320001	Tb927.3.3190	#	LmjF.29.2570	serine/threonine-protein kinase, putative,protein kinase, putative	OG5_144700
NRKA	Other/NEK	not identified	not identified	Tb927.4.5390	#	LmjF.31.2960	serine/threonine-protein kinase, putative,protein kinase, putative	OG5_142254
NRKC	Other/NEK	scaffold_23:82589-83425	GSHART1T00004508001	Tb927.10.460	#	LmjF.21.1565	serine/threonine-protein kinase, putative	OG5_127026
	Other/NEK	GSEM1T00002692001	GSHART1T00005369001	Tb927.5.2820	#	LmjF.08.0930	protein kinase, putative	OG5_148306
	Other/NEK	GSEM1T00006781001 (end)	GSHART1T00006955001	Tb927.8.7110	#	#	serine/threonine-protein kinase a, putative	OG5_142254
	Other/NEK	GSEM1T00001696001	GSHART1T00007414001	#	#	LmjF.35.5190	folate/biopterin transporter, putative (BT1)	OG5_166777
	Other/NEK	GSEM1T00000817001	GSHART1T00008149001	Tb927.10.14420	#	LmjF.32.0260	protein kinase, putative,serine/threonine-protein kinase Nek1, putative	OG5_127026
	Other/NEK	GSEM1T00000997001	GSHART1T00008325001	Tb11.01.6650	#	LmjF.32.1810	protein kinase, putative	OG5_154673
	Other/NEK	GSEM1T00000611001	GSHART1T00003004001	Tb927.10.5950	#	LmjF.36.1520	hypothetical protein, conserved,nima-related protein kinase, putative	OG5_135887
	Other/NEK	GSEM1T00002957001	scaffold_3:417698-418449	#	#	LmjF.34.0030	protein kinase, putative	OG5_127425
	Other/NEK	GSEM1T00003746001	GSHART1T00004463001	Tb927.7.3580	#	LmjF.14.1410	protein kinase, putative	OG5_127026
	Other/NEK	GSEM1T00004053001	GSHART1T00003855001	Tb927.8.1670	#	LmjF.07.0160	protein kinase, putative	OG5_144303
	Other/NEK	GSEM1T00004054001	GSHART1T00003854001	Tb927.8.1690	#	LmjF.07.0170	protein kinase, putative	OG5_148290
	Other/NEK	GSEM1T00001083001	GSHART1T00008002001	Tb927.2.2120	#	LmjF.02.0290	protein kinase, putative	OG5_148234
	Other/NEK	scaffold_11:377022-378743	scaffold_8:512414-513025	Tb927.10.1380	#	LmjF.21.0853	hypothetical protein, conserved	OG5_183572
	Other/NEK	not identified	not identified	#	#	LmjF.22.0950	protein kinase, putative	OG5_152070
	Other/NEK	not identified	not identified	Tb09.160.0450	#	LmjF.26.2570	protein kinase, putative	OG5_142234
	Other/NEK	not identified	not identified	Tb11.01.2900	#	LmjF.28.3000	protein kinase, putative	OG5_148164
	Other/NEK	not identified	not identified	Tb927.6.3430	#	LmjF.30.2130	protein kinase, putative	OG5_153141
NRKB	Other/NEK	GSEM1T00007017001	GSHART1T00004023001	Tb927.8.6930	#	LmjF.31.3160	protein kinase, putative	OG5_139463
	Other/NEK	not identified	not identified	#	#	LmjF.36.1530	protein kinase, putative,serine/threonine protein kinase, putative	OG5_135137
	Other/NEK	not identified	not identified	#	#	LmjF.33.1980	serine/threonine-protein kinase a, putative	OG5_184040
	Other/NEK	not identified	not identified	Tb927.10.5940	#	#	protein kinase, putative,(OTHER) NEK family, HsNEK1-like	OG5_135887
	Other/NEK	not identified	not identified	#	#	LmjF.36.2290	protein kinase, putative,serine/threonine protein kinase, putative	OG5_204256
	Total (Other/NEK)	17	17
Gene Product	Expert Annotation (kinase family)	Phytomonas EM1	Phytomonas HART1	orthoTb	ortho Tc	ortho Lm	Description	OrthoMCL Group ID
EIF2K2	Other/PEK	GSEM1T00003142001	GSHART1T00000840001	Tb927.4.2500	#	LmjF.34.2150	protein kinase, putative,eukaryotic translation initiation factor 2-alpha kinase precursor, putative	OG5_133400
EIF2K1	Other/PEK	GSEM1T00002952001	GSHART1T00004210001	Tb11.02.5050	#	LmjF.11.0060	protein kinase, putative	OG5_130490
EIF2K3	Other/PEK	GSEM1T00006524001	GSHART1T00004716001	Tb927.6.2980	#	LmjF.30.1560	protein kinase, putative	OG5_183854
	Total (Other/PEK)	3	3
Gene Product	Expert Annotation (kinase family)	Phytomonas EM1	Phytomonas HART1	orthoTb	ortho Tc	ortho Lm	Description	OrthoMCL Group ID
	Other/PLK	GSEM1T00004966001	GSHART1T00002628001	#	#	LmjF.35.1050	protein kinase, putative	OG5_165260
PLK	Other/PLK	GSEM1T00006215001	scaffold_21:19363-21421	Tb927.7.6310	#	LmjF.17.0790	protein kinase, putative,polo-like protein kinase, putative	OG5_127396
	Other/PLK	GSEM1T00006309001	GSHART1T00004917001	Tb927.6.5100	#	#	serine/threonine-protein kinase, putative	OG5_163111
	Total (Other/PLK)	3	3
Gene Product	Expert Annotation (kinase family)	Phytomonas EM1	Phytomonas HART1	orthoTb	ortho Tc	ortho Lm	Description	OrthoMCL Group ID
TLK1	Other/TLK	GSEM1T00006773001	GSHART1T00003710001	Tb927.4.5180	#	LmjF.31.2860	protein kinase, putative	OG5_128190
TLK2	Other/TLK	not identified	not identified	Tb927.8.7220	#	#	tousled-like kinase	OG5_128190
	Total (Other/TLK)	1	1
Gene Product	Expert Annotation (kinase family)	Phytomonas EM1	Phytomonas HART1	orthoTb	ortho Tc	ortho Lm	Description	OrthoMCL Group ID
ULK1	Other/ULK	GSEM1T00007189001	GSHART1T00002806001	Tb11.02.2050	#	LmjF.13.0440	mitogen-activated protein kinase kinase 2 (MKK2)	OG5_130036
	Other/ULK	GSEM1T00007976001	GSHART1T00005689001	#	#	LmjF.28.0620	protein kinase, putative	OG5_132036
	Other/ULK	GSEM1T00005001001	GSHART1T00006858001	#	#	#	nd	nd
	Total (Other/ULK)	2	2
VPS15	Other/VPS15	scaffold_8:215644-217533	scaffold_4:1197108-1198700	Tb11.01.0930	#	LmjF.28.1760	protein kinase, putative	OG5_150620
Gene Product	Expert Annotation (kinase family)	Phytomonas EM1	Phytomonas HART1	orthoTb	ortho Tc	ortho Lm	Description	OrthoMCL Group ID
WEE1	Other/WEE	GSEM1T00003033001	GSHART1T00004140001	Tb927.4.3420	#	LmjF.34.0940	serine/threonine-protein kinase, putative,protein kinase, putative	OG5_129875
	Other/WEE	not identified	not identified	#	#	LmjF.29.2720	protein kinase, putative,serine/threonine protein kinase, putative	OG5_129875
	Total (Other/WEE)	1	1
Gene Product	Expert Annotation (kinase family)	Phytomonas EM1	Phytomonas HART1	orthoTb	ortho Tc	ortho Lm	Description	OrthoMCL Group ID
	STE	GSEM1T00008293001	GSHART1T00000003001	Tb927.8.5950	#	LmjF.24.2320	mitogen-activated protein kinase	OG5_144825
	STE	GSEM1T00004449001	GSHART1T00001447001	Tb11.46.0003	#	LmjF.27.1370	protein kinase	OG5_150769
	STE	GSEM1T00000253001	GSHART1T00003342001	Tb927.3.4860	#	LmjF.29.2320	mitogen activated protein kinase, putative (MKK)	OG5_149772
	STE	GSEM1T00000801001	GSHART1T00008133001	Tb927.10.14300	#	LmjF.32.0120	protein kinase, putative,serine/threonine protein kinase, putative (MRK1)	OG5_148893
	STE	GSEM1T00000905001	GSHART1T00008240001	Tb11.01.5880	#	LmjF.32.1020	protein kinase, putative	OG5_154653
	STE	GSEM1T00000393001	scaffold_2:1196266-1197600	Tb927.1.1530	#	LmjF.20.0770	protein kinase, putative	OG5_145823
	STE	GSEM1T00002333001	scaffold_17:93296-94555	Tb927.10.2040	#	LmjF.21.0270	protein kinase, putative	OG5_145951
	STE	GSEM1T00003803001	GSHART1T00001362001	Tb927.3.2060	#	LmjF.25.1990	protein kinase, putative	OG5_148704
	STE	GSEM1T00004644001	GSHART1T00001641001	Tb927.7.5220	#	LmjF.06.0640	protein kinase, FHA domain	OG5_148284
	STE	GSEM1T00006018001	scaffold_3:879541-884544	#	#	LmjF.15.1200	protein kinase, putative	OG5_160588
	STE	not identified	not identified	#	#	LmjF.08.1228	protein kinase, putative	OG5_151618
	STE	not identified	not identified	Tb927.3.5650	#	LmjF.08.1280	protein kinase, putative	OG5_151618
	STE/STE11	GSEM1T00008204001	GSHART1T00000100001	Tb927.8.6810	#	LmjF.24.1450	protein kinase, putative,NPK1-related protein kinase-like	OG5_141398
	STE/STE11	GSEM1T00001447001	GSHART1T00000424001	#	#	LmjF.33.1400	protein kinase, putative	OG5_184029
	STE/STE11	GSEM1T00004316001	GSHART1T00002036001	Tb927.10.14780	#	LmjF.19.0150	protein kinase, putative,mitogen-activated protein kinase, putative	OG5_148499
	STE/STE11	not identified	not identified	Tb927.10.1910	#	LmjF.21.0130	protein kinase, putative,serine/threonine protein kinase, putative	OG5_145063
	STE/STE11	GSEM1T00002542001	GSHART1T00007052001	Tb927.7.6680	#	LmjF.17.0490	protein kinase, putative	OG5_142979
	STE/STE11	GSEM1T00003738001	GSHART1T00004473001	Tb927.7.3650	#	LmjF.14.1300	protein kinase, putative	OG5_152352
	STE/STE11	GSEM1T00006378001	GSHART1T00004850001	#	#	LmjF.30.3070	hypothetical protein, conserved	OG5_127454
	STE/STE11	GSEM1T00007421001	GSHART1T00006150001	Tb927.10.10350	#	LmjF.05.0390	protein kinase, putative	OG5_142997
	STE/STE11	GSEM1T00005310001	GSHART1T00008374001	Tb09.160.1780	#	LmjF.26.1730	protein kinase, putative	OG5_145062
	STE/STE11	GSEM1T00001105001	scaffold_8:752973-754573	#	#	LmjF.33.2290	protein kinase, putative	OG5_140526
	STE/STE11	GSEM1T00006151001	scaffold_40:8825-9757	#	#	LmjF.07.0880	protein kinase, putative	OG5_166679
	STE/STE11	GSEM1T00006625001	scaffold_3:1338543-1340684	Tb927.6.2030	#	LmjF.30.0600	protein kinase, putative	OG5_140087
	STE/STE11	not identified	not identified	Tb09.211.3410	#	LmjF.35.3170	protein kinase, putative	OG5_184102
	STE/STE11	not identified	not identified	#	#	LmjF.04.0440	serine/threonine protein kinase-like protein	OG5_183142
	STE/STE11	gap	GSHART1T00002242001	Tb927.8.1100	#	LmjF.07.0690	protein kinase, putative	OG5_145862
	STE/STE11	not identified	not identified	#	#	#	nd	nd
	STE/STE11	not identified	not identified	#	#	LmjF.32.0780	protein kinase, putative	OG5_183954
	STE/STE11	not identified	not identified	Tb11.01.5650	#	LmjF.32.0810	serine/threonine protein kinase, putative	OG5_140526
	STE/STE11	not identified	not identified	#	#	LmjF.36.0910	mitogen-activated protein kinase-like protein	OG5_184130
SLK1	STE/STE20	scaffold_35:56511-57434	GSHART1T00002332001	Tb927.8.5730	#	LmjF.16.0300	protein kinase, putative	OG5_128604
SLK2	STE/STE20	not identified	not identified	Tb09.211.3820	#	#	protein kinase, putative	OG5_162395
MKK5	STE/STE7	GSEM1T00000550001	GSHART1T00003063001	Tb927.10.5270	#	LmjF.36.0860	mitogen-activated protein kinase kinase 5, putative;with=GeneDB:LmxM36.0860 (MKK5)	OG5_127304
	STE/STE7	GSEM1T00004064001	GSHART1T00003845001	Tb927.8.1780	#	LmjF.07.0250	protein kinase, putative	OG5_148199
	Total STE	24	25
Gene Product	Expert Annotation (kinase family)	Phytomonas EM1	Phytomonas HART1	orthoTb	ortho Tc	ortho Lm	Description	OrthoMCL Group ID
	Unique	GSEM1T00007262001	GSHART1T00000523001	Tb927.7.3210*	#	LmjF.22.1170	hypothetical protein, conserved	OG5_183600
	Unique	GSEM1T00003963001	GSHART1T00000650001	#	#	LmjF.20.0960	protein kinase, putative	OG5_182149
	Unique	GSEM1T00003136001	GSHART1T00000847001	#	#	LmjF.34.2090	protein kinase, putative	OG5_153373
	Unique	GSEM1T00002344001	GSHART1T00002502001	Tb927.10.1940*	#	LmjF.21.0150	serine/threonine-protein kinase-like protein	OG5_148583
	Unique	GSEM1T00001493001	GSHART1T00002523001	Tb927.10.16160	#	LmjF.19.1610	protein kinase, putative	OG5_183479
	Unique	GSEM1T00000270001	GSHART1T00003329001	Tb927.3.3290	#	LmjF.29.2490	protein kinase, putative	OG5_154473
	Unique	scaffold_59:43867-44955	GSHART1T00004349001	Tb09.160.4770*	#	LmjF.15.0770	protein kinase, putative	OG5_140422
	Unique	GSEM1T00007877001	GSHART1T00005587001	Tb11.01.1050*	#	LmjF.28.1650	hypothetical protein, conserved	OG5_148823
	Unique	GSEM1T00005701001	GSHART1T00005972001	#	#	LmjF.35.4000	protein kinase, putative,MAP kinase kinase-like protein	OG5_163570
	Unique	GSEM1T00005696001	GSHART1T00005977001	Tb09.211.2260	#	LmjF.35.4050	protein kinase, putative	OG5_151836
	Unique	GSEM1T00002555001	GSHART1T00007039001	#	#	LmjF.17.0390	protein kinase, putative	OG5_183420
	Unique	GSEM1T00001691001	GSHART1T00007420001	#	#	LmjF.36.5350	protein kinase, putative	OG5_146118
	Unique	GSEM1T00001578001	GSHART1T00007534001	#	#	#	nd	nd
	Unique	GSEM1T00003149001	GSHART1T00000834001	Tb927.4.2460*	#	LmjF.34.2190	dual specificity protein phosphatase, putative	OG5_138464
	Unique	GSEM1T00000740001	GSHART1T00002884001	#	#	LmjF.36.2630	protein kinase, putative	OG5_183097
	Unique	GSEM1T00000933001	scaffold_9:277600-279463	Tb11.01.6100*	#	LmjF.32.1290	hypothetical protein, conserved	OG5_154657
	Unique	GSEM1T00001886001	GSHART1T00005157001	#	#	LmjF.11.0510	protein kinase, putative	OG5_145884
	Unique	GSEM1T00002674001	GSHART1T00005387001	Tb927.5.3150	#	LmjF.08.0530	protein kinase , putative	OG5_183233
	Unique	GSEM1T00003855001	GSHART1T00001309001	Tb927.3.1570	#	LmjF.25.1520	protein kinase, putative	OG5_131896
	Unique	GSEM1T00003961001	GSHART1T00000652001	#	#	#	nd	nd
	Unique	GSEM1T00004903001	not completely assembled (gap in the syntenic region)	#	#	LmjF.04.0650	serine-threonine protein kinase-like protein	OG5_183151
	Unique	GSEM1T00001067001	GSHART1T00008022001	Tb927.2.2720	#	LmjF.02.0570	protein kinase, putative	OG5_148238
	Unique	scaffold_15:309761-310243 (gaps)	GSHART1T00001854001 (gaps)	Tb927.8.4260	#	LmjF.10.0830	protein kinase, putative	OG5_148341
	Unique	not identified	not identified	#	#	LmjF.12.0130	protein kinase, putative	OG5_183306
	Unique	not identified	not identified	Tb927.8.5500	#	LmjF.16.0870	protein kinase, putative	OG5_154547
	Unique	not identified	not identified	#	#	LmjF.19.1470	protein kinase, putative	OG5_183477
	Unique	not identified	not identified	#	#	LmjF.20.1330	kinase-like protein	OG5_183557
	Unique	not identified	not identified	#	#	LmjF.20.1340	kinase-like protein	OG5_236269
	Unique	not identified	not identified	Tb927.10.1460	#	LmjF.21.0823	hypothetical protein, conserved	OG5_183571
	Unique	not identified	not identified	nd	#	LmjF.29.0370	protein kinase-like protein	OG5_183796
	Unique	not identified	not identified	#	#	LmjF.36.3680	mitogen activated kinase-like protein	OG5_155711
	Unique	not identified	not identified	Tb927.3.1850	#	#	hypothetical protein, conserved	OG5_174176
	Unique	not identified	not identified	Tb927.5.3160	#	#	protein kinase, putative	OG5_157189
	Unique	not identified	not identified	Tb927.10.15880	#	#	protein kinase, putative	OG5_162244
	Unique	not identified	not identified	Tb927.1.3130	#	#	protein kinase, putative	OG5_136478
	Unique	GSEM1T00005269001	scaffold_9:573961-575439	Tb09.160.0990*	#	LmjF.26.2060	hypothetical protein, conserved	OG5_143421
	Unique	not identified	not identified	Tb09.211.1570*	#	LmjF.35.4620	protein kinase, putative	OG5_151841
	Unique	not identified	not identified	Tb927.5.3320*	#	LmjF.08.0660	protein kinase, putative	OG5_135219
	Unique	not identified	not identified	Tb927.7.3190*	#	LmjF.22.1150	hypothetical protein, conserved	OG5_172573
	Unique	not identified	not identified	#	#	LmjF.35.1860	protein kinase-like protein	OG5_178818
	Unique	not identified	not identified	#	#	LmjF.17.0670	protein kinase, putative	OG5_183430
	Unique	not identified	not identified	#	#	LmjF.01.0750	protein kinase, putative	OG5_166670
	Unique	not identified	not identified	#	#	LmjF.31.06	nd	nd
	Unique	not identified	not identified	#	#	LmjF.31.1830	protein kinase-like protein	OG5_135219
	Unique	not identified	not identified	#	#	LmjF.31.1840	hypothetical protein, unknown function	OG5_135219
	Unique	(gap in synteny to Lm)	(gap in synteny to Lm)	#	#	LmjF.35.2870	hypothetical protein, conserved	OG5_184100
	Total Unique	22	22
Gene Product	Expert Annotation (kinase family)	Phytomonas EM1	Phytomonas HART1	orthoTb	ortho Tc	ortho Lm	Description	OrthoMCL Group ID
CKS1	Other (kinase accessory proteins)	GSEM1T00002739001	GSHART1T00005321001	Tb927.11.16390	#	LmjF.32.3790	cyclin-dependent kinase regulatory subunit	OG5_127469
MOB1A	Other (kinase accessory proteins)	not identified	not identified	Tb927.7.5570	#	#	cell cycle associated protein MOB1-A	OG5_127063
MOB1B	Other (kinase accessory proteins)	GSEM1T00004607001	scaffold_11:387638-388306	Tb927.7.5580	#	LmjF.06.0960	cell cycle associated protein MOB1, putative	OG5_127063
PKAR	Other (kinase accessory proteins)	GSEM1T00007202001	GSHART1T00002820001	Tb927.11.4610	#	LmjF.13.0160	protein kinase A regulatory subunit, putative	OG5_126950
	Total (Other/kinase accessory proteins)	3	3
Gene Product	Expert Annotation (kinase family)	Phytomonas EM1	Phytomonas HART1	orthoTb	ortho Tc	ortho Lm	Description	OrthoMCL Group ID
CYCA	cyclins	GSEM1T00001729001	GSHART1T00001301001		#	LmjF.25.1470	cyclin	OG5_126649
CYC2	cyclins	GSEM1T00000883001	GSHART1T00008210001	Tb927.11.14080	#	LmjF.32.0820	CYC2-like cyclin, putative	OG5_128496
CYC3	cyclins	GSEM1T00006682001	GSHART1T00004562001	Tb927.6.1460	#	LmjF.30.0080	mitotic cyclin, putative	OG5_146888
CYC4	cyclins	GSEM1T00005606001	GSHART1T00006192001	Tb927.7.7170	#	LmjF.05.0710	CYC2-like cyclin, putative	OG5_175808
CYC5	cyclins	not identified	GSHART1T00000360001	Tb927.10.11440	#	LmjF.33.0770	CYC2-like cyclin, putative,G1 cyclin CycE4, putative	OG5_147542
CYC6	cyclins	GSEM1T00002768001	GSHART1T00005289001	Tb927.11.16720	#	LmjF.32.3320	CYC2-like cyclin, putative,cyclin 6, putative	OG5_126649
CYC7	cyclins	not identified	not identified	Tb927.6.5020	#	LmjF.30.3630	CYC2-like protein, putative	OG5_153360
CYC8	cyclins	not identified	GSHART1T00007746001	Tb927.7.1590	#	LmjF.26.0330	mitotic cyclin, putative	OG5_148714
CYC9	cyclins	GSEM1T00000879001	GSHART1T00008206001	Tb927.11.14030	#	LmjF.32.0760	cyclin 9, putative	OG5_146925
CYC10	cyclins	not identified	not identified	Tb927.8.6340	#	LmjF.24.1890	cyclin 10	OG5_144510
CYC11	cyclins	GSEM1T00008244001	GSHART1T00000054001	Tb927.8.6350	#	LmjF.24.1880	cyclin 11, putative	OG5_147215
	Total cyclins	7	9
D
Gene product	Expert annotation (trafficking proteins)	Phytomonas EM1	Phytomonas HART1	orthoTb	orthoTc	ortho Lm	Description	OrthoMCL Group ID
CLH	clathrin	GSEM1T00000621001	GSHART1T00002993001	Tb927.10.6050	#	#	clathrin heavy chain (CHC)	OG5_127480
CLL	clathrin	GSEM1T00004321001 ##	GSHART1T00002031001 ##	Tb927.10.14760	#	#	hypothetical protein, conserved	OG5_146248
	Total clathrin	2	2
Gene product	Expert annotation (trafficking proteins)	Phytomonas EM1	Phytomonas HART1	orthoTb	orthoTc	ortho Lm	Description	OrthoMCL Group ID
	epsin-like	GSEM1T00001814001	GSHART1T00001218001	Tb11.50.0006	#	#	epsinR	OG5_128218
	dynamin	GSEM1T00000243001	GSHART1T00003353001	Tb927.3.4760	#	#	dynamin, putative,vacuolar sortin protein 1, putative	OG5_126660
Gene product	Expert annotation (trafficking proteins)	Phytomonas EM1	Phytomonas HART1	orthoTb	orthoTc	ortho Lm	Description	OrthoMCL v5
beta AP1/2	adaptin (AP-1 complex)	GSEM1T00001536001	GSHART1T00007579001	Tb927.10.8040	#	#	adaptin complex 1 subunit, putative,beta-adaptin, fragment (BAD1)	OG5_127081
gamma	adaptin (AP-1 complex)	GSEM1T00000414001	GSHART1T00003194001	Tb927.4.760	#	#	gamma-adaptin 1, putative,AP-1 adapter complex gamma subunit, putative	OG5_127319
mu1	adaptin (AP-1 complex)	GSEM1T00007261001	GSHART1T00000522001	Tb927.7.3180	#	#	Mu-adaptin 1, putative,adaptor complex AP-1 medium subunit, putative	OG5_127474
sigma1	adaptin (AP-1 complex)	GSEM1T00000174001	GSHART1T00003425001	Tb927.3.4000	#	#	clathrin coat assembly protein ap19, putative	OG5_127391
beta AP1/2	adaptin (AP-2 complex)	GSEM1T00001934001	GSHART1T00005211001	Not identified	#	LmjF11.0990	adaptin-related protein-like protein	OG5_159671
alpha	adaptin (AP-2 complex)	GSEM1T00004045001	scaffold_33:2960. .4597	Not identified	#	LmjF07.0050	alpha-adaptin-like protein	OG5_127910
mu2	adaptin (AP-2 complex)	GSEM1T00000784001	GSHART1T00002840001	Not identified	#	LmjF36.3030	clathrin coat assembly protein-like protein	OG5_128447
sigma2	adaptin (AP-2 complex)	GSEM1T00003170001	GSHART1T00000817001	Not identified	#	LmjF34.2330	clathrin coat assembly protein AP17, putative	OG5_128581
beta3	adaptin (AP-3 complex)	GSEM1T00001701001	GSHART1T00007408001	Tb11.01.2420 (Tb927.11.10650)	#	#	beta-adaptin 3, putative,adaptin complex 3 subunit, putative	OG5_128048
delta	adaptin (AP-3 complex)	GSEM1T00002627001	GSHART1T00005436001	Tb927.5.3610	#	#	delta-adaptin, putative,adaptor complex protein (AP) 3 delta subunit 1, putative	OG5_128382
mu3	adaptin (AP-3 complex)	GSEM1T00003212001	GSHART1T00000780001	Tb927.4.2020	#	#	mu-adaptin 3, putative,adaptor complex AP-3 medium subunit, putative	OG5_129247
sigma3	adaptin (AP-3 complex)	GSEM1T00008195001	GSHART1T00000109001	Tb927.8.6680	#	#	clathrin assembly sigma-adaptin protein 3, putative	OG5_128281
beta4	adaptin (AP-4 complex)	Not identified	Not identified	Tb927.10.9230	#	#	adaptin complex 4 subunit, putative,beta-adaptin 4 protein, putative	OG5_130956
epsilon	adaptin (AP-4 complex)	Not identified	Not identified	Tb927.6.2960	#	#	epsilon-adaptin, putative,AP-1/4 adapter complex gamma/epsilon subunit, putative	OG5_130626
mu4	adaptin (AP-4 complex)	Not identified	Not identified	Tb927.8.7050	#	#	mu-adaptin 4, putative,adaptor complex AP-4 medium subunit, putative	OG5_130982
sigma4	adaptin (AP-4 complex)	Not identified	Not identified	Tb927.10.14260	#	#	adaptin complex 4 subunit, putative,clathrin assembly sigma-adaptin protein complex 4, putative	OG5_130491
	Total adaptins	12	12
Gene product	Expert annotation (trafficking proteins)	Phytomonas EM1	Phytomonas HART1	orthoTb	orthoTc	ortho Lm	Description	OrthoMCL Group ID
emp47	COP (COPII complex)	Not identified	Not identified	Not identified	#	#	ortholog used : CAA60953 (S.cerevisiae EMP47)*	nd
emp24	COP (COPII complex)	GSEM1T00007483001	GSHART1T00005001001	Tb09.244.2760	#	#	cytosolic coat protein, putative	OG5_127900
	COP (COPII complex)	GSEM1T00001020001	GSHART1T00008354001	Tb11.01.6880 (Tb927.11.15230)	#	#	cytosolic coat protein, putative	OG5_127521
	COP (COPII complex)	GSEM1T00006858001	GSHART1T00002144001	Tb927.4.4350	#	#	hypothetical protein, conserved	OG5_236285
	COP (COPII complex)	GSEM1T00007386001		Tb927.8.8030	#	#	nd	nd
Sec13	COP (COPII complex)	GSEM1T00000792001	GSHART1T00008124001	Tb10.61.2630 (Tb927.10.14180)	#	#	protein transport protein Sec13, putative,cytosolic coat protein, putative	OG5_127687
Sec23	COP (COPII complex)	GSEM1T00001571001	GSHART1T00007539001	Tb10.6k15.2840 (Tb927.10.7740)	#	#	protein transport protein Sec23 (SEC23.2)	OG5_127203
	COP (COPII complex)	GSEM1T00005922001	GSHART1T00001894001	Tb927.8.3660	#	#	nd	nd
Sec24	COP (COPII complex)	GSEM1T00001745001	GSHART1T00001284001	Tb927.3.1210	#	#	protein transport protein Sec24 (SEC24.1)	OG5_128033
	COP (COPII complex)	GSEM1T00000030001	GSHART1T00003556001	Tb927.3.5420	#	#	protein transport protein Sec24 (SEC24.2)	OG5_127297
Sec31	COP (COPII complex)	scaffold_15:156008.. 158230	GSHART1T00005221001	Tb11.02.4040 (Tb927.11.6170)	#	#	protein transport protein Sec31, putative,cytosolic coat protein, putative	OG5_127506
alpha	COP (COPI complex)	GSEM1T00000451001	GSHART1T00003156001	Tb927.4.450	#	#	coatomer alpha subunit, putative (TbCoatomerAlpha)	OG5_127808
beta	COP (COPI complex)	GSEM1T00004000001	GSHART1T00000615001	Tb927.1.2570	#	#	coatomer beta subunit (beta-coP)	OG5_127619
beta'	COP (COPI complex)	GSEM1T00002201001	GSHART1T00006586001	Tb927.2.6050	#	#	beta prime COP protein (36E18.25)	OG5_127760
delta	COP (COPI complex)	GSEM1T00004241001	scaffold_16:151425..151889	Tb927.8.5250	#	#	coatomer delta subunit, putative,delta-COP, putative,delta-coat protein, putative	OG5_127690
epsilon	COP (COPI complex)	GSEM1T00000986001	GSHART1T00008316001	Tb11.01.6530 (Tb927.11.14900)	#	#	coatomer epsilon subunit, putative,cytosolic coat protein, putative	OG5_129348
gamma	COP (COPI complex)	GSEM1T00007769001	GSHART1T00005483001	Tb11.01.3740 (Tb927.11.11900)	#	#	coatomer gamma subunit, putative,cytosolic coat protein, putative (TbCoatomerGamma)	OG5_127608
zeta	COP (COPI complex)	GSEM1T00004843001	GSHART1T00005761001	Tb10.70.2980 (Tb927.10.4270)	#	#	coatomer zeta subunit, putative,cytosolic coat protein, putative (zeta-CoP)	OG5_127654
	Total COPs	17	16
Gene product	Expert annotation (trafficking proteins)	Phytomonas EM1	Phytomonas HART1	orthoTb	orthoTc	ortho Lm	Description	OrthoMCL Group ID
Vps5/17	retromer complex	GSEM1T00007540001 ##	GSHART1T00006687001	Tb09.211.4240 (Tb927.9.13380)	#	#	phosphoinositide-binding protein, putative	OG5_128168
	retromer complex	GSEM1T00003441001	GSHART1T00007183001	Tb927.7.4500	#	#	nd	nd
Vps26	retromer complex	scaffold_55:61662..62099	GSHART1T00006436001	Tb11.01.1770 (Tb927.11.10010)	#	#	vacuolar sorting-associated protein-like, putative	OG5_127354
Vps29	retromer complex	GSEM1T00000908001	GSHART1T00008242001	Tb11.01.5900 (Tb927.11.14290)	#	#	vacuolar sorting protein, putative	OG5_127553
Vps35	retromer complex	scaffold_17:205752..206837	GSHART1T00002472001	Tb927.10.2270	#	#	vacuolar protein sorting-associated protein 35, putative	OG5_127886
	Total retromer	5	5
Gene product	Expert annotation (trafficking proteins)	Phytomonas EM1	Phytomonas HART1	orthoTb	orthoTc	ortho Lm	Description	OrthoMCL Group ID
Vps10	cargo complex	Not identified	Not identified	Not identified	#	#	ortholog used : P32319 (PEP1_YEAST)*	no ortho
Gene product	Expert annotation (trafficking proteins)	Phytomonas EM1	Phytomonas HART1	orthoTb	orthoTc	ortho Lm	Description	OrthoMCL Group ID
Sec3 (EXOC1)	Tethers (exocyst complex)	GSEM1T00002706001	GSHART1T00005355001	Tb927.5.2980	#	#	hypothetical protein, conserved	OG5_143905
Sec5 (EXOC2)	Tethers (exocyst complex)	Not identified	Not identified	Not identified	#	#	ortholog used : NP_010450.1 (Sec5p_yeast)* - Essential 107kDa subunit of the exocyst complex (Sec3p, Sec5p, Sec6p, Sec8p, Sec10p, Sec15p, Exo70p, and Exo84p), which has the essential function of mediating polarized targeting of secretory vesicles to active sites of exocytosis	OG5_137931
Sec6 (EXOC3)	Tethers (exocyst complex)	GSEM1T00008299001	GSHART1T00001483001	Tb11.55.0019 (Tb927.11.1610)	#	#	hypothetical protein, conserved	OG5_148768
Sec8 (EXOC4)	Tethers (exocyst complex)	GSEM1T00001146001	GSHART1T00007943001	Tb10.70.7690 (Tb927.10.570)	#	#	hypothetical protein, conserved	OG5_148094
	Tethers (exocyst complex)	Not identified	GSHART1T00007945001	#	#	#	nd	nd
Sec10 (EXOC5)	Tethers (exocyst complex)	GSEM1T00002278001	GSHART1T00005098001	Tb927.8.2580	#	#	hypothetical protein, conserved	OG5_148354
Sec15 (EXOC6)	Tethers (exocyst complex)	GSEM1T00002941001	scaffold_3:446706..448298	Tb11.02.4970 (Tb927.11.7120)	#	#	hypothetical protein, conserved	OG5_146325
Exo70 (EXOC7)	Tethers (exocyst complex)	GSEM1T00003904001	GSHART1T00006080001	Tb09.211.0850 (Tb927.9.9190)	#	#	hypothetical protein, conserved	OG5_148186
Exo84 (EXOC8)	Tethers (exocyst complex)	Not identified	Not identified	#	#	#	NP_009660.1 (Exo84p_yeast)	nd
Dsl1, ZW10	Tethers (Dsl1 complex)	Not identified	Not identified	#	#	#	NP_014141.1 (Dsl1p_yeast)*	nd
Tip20, RINT1	Tethers (Dsl1 complex)	Not identified	Not identified	#	#	#	NP_116577.1 (Tip20p_yeast)*	nd
Sec20, BNIP1	Tethers (Dsl1 complex)	GSEM1T00002928001	GSHART1T00004235001	Tb11.02.4770 (Tb927.11.6930)	#	#	hypothetical protein, conserved	OG5_147954
	Tethers (Dsl1 complex)	Not identified	Not identified	#	#	#	NP_010786.1 (Sec20p_yeast)*	nd
Trs20p, TRAPPC2, SEDL	Tethers (TRAPI complex)	GSEM1T00004190001	GSHART1T00002365001	Tb927.8.5900	#	#	hypothetical protein, conserved	OG5_128381
Trs23p, TRAPPC4, synbindin	Tethers (TRAPI complex)	GSEM1T00002843001	GSHART1T00004308001	Tb11.01.7570 (Tb927.11.15930)	#	#	hypothetical protein, conserved	OG5_128212
Trs31p, TRAPPC5	Tethers (TRAPI complex)	GSEM1T00007637001	GSHART1T00006770001	Tb09.211.3210 (Tb927.9.12150)	#	#	transport protein particle (TRAPP) subunit, putative	OG5_128074
Trs33p, TRAPPC6A	Tethers (TRAPI complex)	GSEM1T00008217001	GSHART1T00000078001	Tb927.8.6900	#	#	hypothetical protein, conserved	OG5_146887
Trs85p, Gsg1, Mum1, TRAPPC8	Tethers (TRAPI complex)	Not identified	Not identified	Tb927.3.1620	#	#	hypothetical protein, conserved	OG5_146607
Bet3p, TRAPPC3	Tethers (TRAPI complex)	GSEM1T00004219001	GSHART1T00002391001	Tb927.8.5030	#	#	trafficking protein particle complex subunit 3, putative,TRAPP, putative,transport protein particle (TRAPP) component, Bet3, putative	OG5_128128
Bet5p, TRAPPC1, Mum2	Tethers (TRAPI complex)	GSEM1T00007590001	GSHART1T00006726001	Tb09.211.3810 (Tb927.9.12870)	#	#	hypothetical protein, conserved	OG5_128429
Trs65p, Kre11, TRAPPC7	Tethers (TRAPII complex)	Not identified	Not identified	Not identified	#	#	ortholog used : P32893.1 (KRE11_YEAST)*	nd
Trs120p, TRAPPC9	Tethers (TRAPII complex)	Not identified	Not identified	Not identified	#	#	ortholog used : NP_010695.1 (Trs120p)*	nd
Trs130p, TRAPPC10	Tethers (TRAPII complex)	Not identified	Not identified	Not identified	#	#	ortholog used : NP_013945.1 (Trs130p)*	nd
Vps11, Pep5, End1	Tethers (HOPS complex)	unassembled (contig01533)	GSHART1T00006949001	Tb927.8.7200	#	#	hypothetical protein, conserved	OG5_128321
Vps16p	Tethers (HOPS complex)	GSEM1T00005070001	GSHART1T00006913001	Tb10.389.0480 (Tb927.10.13020)	#	#	vacuolar protein sorting complex subunit, putative,Vps16, putative	OG5_128221
Vps18p, Pep3	Tethers (HOPS complex)	GSEM1T00004494001	GSHART1T00001490001	Tb11.47.0033 (Tb927.11.1160)	#	#	hypothetical protein, conserved	OG5_128477
Vps33p, Slp1, Vam5	Tethers (HOPS complex)	GSEM1T00003783001	GSHART1T00001383001	Tb927.3.2280	#	#	vacuolar sorting protein 33 , putative	OG5_127780
Vps39p, Vam6	Tethers (HOPS complex)	GSEM1T00001271001	GSHART1T00007792001	Tb927.1.4760	#	#	hypothetical protein, conserved	OG5_128864
Vps41p, Vam2	Tethers (HOPS complex)	GSEM1T00006547001	GSHART1T00004693001	Tb927.6.2770	#	#	vacuolar assembly protein vps41, putative	OG5_128765
COG1, LDLB, Sec36	Tethers (COG complex)	Not identified	Not identified	#	#	#	ortholog used : NP_011292.1 (Cog1p_yeast)	nd
COG2, LDLC, Sec35	Tethers (COG complex)	GSEM1T00001612001	GSHART1T00007495001	Tb11.01.2350 (Tb927.11.10580)	#	#	hypothetical protein, conserved	OG5_146220
COG3, Sec34, Grd20	Tethers (COG complex)	GSEM1T00000633001	GSHART1T00002982001	Tb10.70.0670 (Tb927.10.6160)	#	#	hypothetical protein, conserved	OG5_147152
COG4, Sec38	Tethers (COG complex)	GSEM1T00005617001	GSHART1T00006181001	Tb927.7.7290	#	#	hypothetical protein, conserved	OG5_146387
	Tethers (COG complex)	GSEM1T00005616001	nd	#	#	#	nd	nd
COG5, Tfi3, GTC-90	Tethers (COG complex)	GSEM1T00002786001	GSHART1T00005271001	Tb11.01.8610 (Tb927.11.16850)	#	#	hypothetical protein, conserved	OG5_153021
COG6, hCod2	Tethers (COG complex)	GSEM1T00002992001	GSHART1T00004176001	Tb10.70.4860 (Tb927.10.2790)	#	#	hypothetical protein, conserved	OG5_150003
	Tethers (COG complex)	GSEM1T00002993001	nd	#	#	#	nd	nd
COG7, hCod5, Sec37	Tethers (COG complex)	GSEM1T00005326001	GSHART1T00007635001	Tb927.7.450	#	#	hypothetical protein, conserved	OG5_143363
COG8, Dor1, Cod5	Tethers (COG complex)	GSEM1T00002604001	GSHART1T00005456001	Tb11.01.2990 (Tb927.11.11200)	#	#	oligomeric golgi complex component 8, putative	OG5_128891
Vps51, API3, WHI6, Vps67	Tethers (GARP complex)	Not identified	Not identified	#	#	#	ortholog used : NP_012945.1 (Vps51p)	nd
Vps52, Sac2, ARE1, SACM2L	Tethers (GARP complex)	GSEM1T00003497001	GSHART1T00007744001	Tb927.7.1580	#	#	hypothetical protein, conserved	OG5_127921
Vps53	Tethers (GARP complex)	GSEM1T00004709001	unassembled (contig02785)	Tb10.61.0810 (Tb927.10.15540)	#	#	hypothetical protein, conserved,predicted VPS53-like domain protein	OG5_128060
Vps54	Tethers (GARP complex)	GSEM1T00001594001	GSHART1T00007512001	Tb10.6k15.1940 (Tb927.10.8600)	#	#	hypothetical protein, conserved	OG5_146926
	Total Tethers	30	29
Gene product	Expert annotation (trafficking proteins)	Phytomonas EM1	Phytomonas HART1	orthoTb	orthoTc	ortho Lm	Description	OrthoMCL Group ID
Hse1/STAM	ESCRTs (ESCRT-0)	Not identified	Not identified	#	#	#	ortholog used : NP_011861.1 (Hse1p_yeast)	nd
Vps27/Hrs	ESCRTs (ESCRT-0)	Not identified	Not identified	#	#	#	ortholog used : NP_014403.1 (Vps27p)	nd
Mvb12	ESCRTs (ESCRT-I)	Not identified	Not identified	#	#	#	ortholog used : NP_011722.1 (Mvb12p)	nd
Vps23	ESCRTs (ESCRT-I)	GSEM1T00000900001	GSHART1T00008236001	Tb11.01.5840 (Tb927.11.14230)	#	#	hypothetical protein, conserved	OG5_156564
Vps28	ESCRTs (ESCRT-I)	GSEM1T00002374001	GSHART1T00007394001	Tb11.01.2510 (Tb927.11.10740)	#	#	vacuolar sorting-associated protein-like, putative	OG5_128770
Vps37	ESCRTs (ESCRT-I)	GSEM1T00007981001 ##	GSHART1T00005697001 ##	Tb11.01.0370 (Tb927.11.8180)	#	#	hypothetical protein, conserved	OG5_146889
Vps22, SNF8	ESCRTs (ESCRT-II)	GSEM1T00003117001	GSHART1T00000864001	Tb927.4.2860	#	#	hypothetical protein, conserved	OG5_128498
Vps25	ESCRTs (ESCRT-II)	GSEM1T00000488001	GSHART1T00003122001	Tb10.70.2510 (Tb927.10.4700)	#	#	dolicholphosphate-mannose synthase, putative	OG5_146799
Vps36	ESCRTs (ESCRT-II)	GSEM1T00004701001	scaffold_13 (end of scaffold, by an intergap contig!)	Tb10.61.0910 (Tb927.10.15460)	#	#	hypothetical protein, conserved	OG5_144334
Vps2	ESCRTs (ESCRT-III)	GSEM1T00004444001	GSHART1T00001440001	Tb11.18.0015 (Tb927.11.2110)	#	#	hypothetical protein, conserved	OG5_128111
Vps24	ESCRTs (ESCRT-III)	GSEM1T00006954001	GSHART1T00006434001	Tb11.01.1760 (Tb927.11.10000)	#	#	class-E vacuolar protein-sorting protein 24 (Vps24p), putative,SNF7-like protein, putative	OG5_129145
Vps20, CHMP6	ESCRTs (ESCRT-III)	GSEM1T00004258001	GSHART1T00002442001	Tb927.8.5430	#	#	hypothetical protein, conserved	OG5_128494
Vps32, CHMP4	ESCRTs (ESCRT-III)	GSEM1T00005402001	GSHART1T00006396001	Tb11.01.1390 (Tb927.11.9630)	#	#	hypothetical protein, conserved	OG5_127666
CHMP7	ESCRTs (ESCRT-III)	Not identified	Not identified	#	#	#	ortholog used : NP_001102342 (CHMP7_rat)	nd
Vta1	ESCRTs (ESCRT-IV)	GSEM1T00005600001	GSHART1T00006194001	Tb927.7.7140	#	#	hypothetical protein, conserved	OG5_129256
Vps4	ESCRTs (ESCRT-IV)	GSEM1T00000271001 (plus many others with e-63 and above)	GSHART1T00003328001 (plus many others with e-62 and above)	Tb927.3.3280	#	#	vacuolar protein sorting-associated protein 4, putative (VPS4)	OG5_127508
Vps31	ESCRTs (ESCRT-IV)	GSEM1T00004425001	GSHART1T00001412001	Tb11.18.0002 (Tb927.11.2280)	#	#	hypothetical protein, conserved	OG5_128537
Vps46	ESCRTs (ESCRT-IV)	GSEM1T00005662001	GSHART1T00006010001	Tb09.211.1770 (Tb927.9.10350)	#	#	hypothetical protein, conserved	OG5_127432
	ESCRTs (ESCRT-IV)	GSEM1T00004344001	GSHART1T00002008001	Tb11.02.0580 (Tb927.11.3080)	#	#	vesicular protein trafficking mediator, putative	OG5_146767
Vps60	ESCRTs (ESCRT-IV)	GSEM1T00004799001	GSHART1T00005811001	Tb10.70.3480 (Tb927.10.3860)	#	#	SNF-7-like protein, putative	OG5_128328
	Total ESCRTs	16	16
Gene product	Expert annotation (trafficking proteins)	Phytomonas EM1	Phytomonas HART1	orthoTb	orthoTc	ortho Lm	Description	OrthoMCL Group ID
Qa SNAREs	SNAREs	GSEM1T00007885001	GSHART1T00005596001	Tb11.12.0013 (Tb927.11.8790)	#	LmjF28.1470	Qa-SNARE protein	OG5_126868
	SNAREs	GSEM1T00007575001	GSHART1T00006713001	Tb09.211.3920 (Tb927.9.13030)	#	LmjF35.2720	QA-SNARE protein putative	OG5_127496
	SNAREs	GSEM1T00001439001	GSHART1T00000417001	Tb10.389.1800 (Tb927.10.11980)	#	LmjF33.1340	QA-SNARE protein putative	OG5_141739
	SNAREs	GSEM1T00000014001	GSHART1T00003575001	Tb927.3.5570	#	LmjF29.0070	QA-SNARE protein putative	OG5_146489
	SNAREs	GSEM1T00000794001	GSHART1T00008126001	Tb10.61.2610 (Tb927.10.14200)	#	LmjF32.0070	Qa-SNARE protein	OG5_127926
	SNAREs	GSEM1T00004320001	GSHART1T00002032001	Tb11.01.8000 (Tb927.11.16320)	#	LmjF19.0120	QA-SNARE protein putative	OG5_144660
Qb SNAREs	SNAREs	GSEM1T00005428001	GSHART1T00006377001	Tb11.01.2030 (Tb927.11.10270)	#	LmjF36.4020	Qb-SNARE protein, putative	OG5_128832
	SNAREs	GSEM1T00004704001	Not identified	Tb10.61.0870 (Tb927.10.15500)	#	LmjF19.0770	SNARE protein, putative	OG5_128931
	SNAREs	GSEM1T00005220001	GSHART1T00004996001	Tb927.8.3470	#	LmjF23.1750	Qb-SNARE protein, putative	OG5_127758
	SNAREs	GSEM1T00005221001	GSHART1T00004995001	#	#	LmjF23.1740	hypothetical protein, conserved	OG5_144605
	SNAREs	GSEM1T00008053001	GSHART1T00002265001	Tb927.8.1320	#	LmjF07.0520	hypothetical protein, conserved	OG5_137534
	SNAREs	GSEM1T00002557001	GSHART1T00007038001	Tb927.7.6440	#	LmjF17.0380	hypothetical protein, conserved	OG5_131529
	SNAREs	GSEM1T00006715001	GSHART1T00002244001	Tb927.8.1120	#	LmjF07.0670	hypothetical protein, conserved	OG5_150011
Qc SNAREs	SNAREs	GSEM1T00002308001	GSHART1T00002465001	Tb10.70.5385 (Tb927.10.2340)	#	LmjF21.0560	Qc-SNARE protein, putative	OG5_149374
	SNAREs	GSEM1T00004626001	GSHART1T00001618001	Tb09.160.2420 (Tb927.9.3820)	#	LmjF06.0820	syntaxin, putative (1L12.80)	OG5_144725
	SNAREs	GSEM1T00002356001	GSHART1T00002514001	Tb10.70.6010 (Tb927.10.1830)	#	LmjF21.0050	syntaxin, putative	OG5_146761
	SNAREs	GSEM1T00004328001	GSHART1T00002023001	Tb10.61.1980 (Tb927.10.14690)	#	LmjF19.0010	syntaxin, putative	OG5_139346
	SNAREs	GSEM1T00000079001	Not identified	Tb927.3.3720	#	LmjF29.0630	Qc-SNARE protein, putative	OG5_128879
	SNAREs	GSEM1T00003523001	GSHART1T00007719001	Tb927.7.1280	#	LmjF26.0690	Qc-SNARE protein, putative	OG5_128291
	SNAREs	GSEM1T00001869001	GSHART1T00001155001	Tb11.03.0965 (Tb927.11.160)	#	LmjF25.0090	Qc-SNARE protein, putative	OG5_157338
R SNAREs	SNAREs	GSEM1T00001174001	GSHART1T00007912001	Tb10.70.7410 (Tb927.10.790)	#	LmjF21.1290	R-SNARE protein, putative	OG5_126859
	SNAREs	GSEM1T00004288001	GSHART1T00002062001	Tb10.61.1380 (Tb927.10.15130)	#	LmjF19.0400	synaptobrevin-type vesicle transport protein, putative,protein SLY2 (SEC22)	OG5_144364
	SNAREs	GSEM1T00002622001	GSHART1T00005442001	Tb927.5.3560	#	LmjF08.0030	vesicle-associated membrane protein, putative,synaptobrevin, putative (VAMP)	OG5_126859
	SNAREs	GSEM1T00007511001	GSHART1T00006650001	Tb09.211.4610 (Tb927.9.14080)	#	LmjF35.2120	R-SNARE protein, putative	OG5_127692
	SNAREs	GSEM1T00002901001	GSHART1T00004257001	Tb11.01.7050 (Tb927.11.15400)	#	LmjF32.2160	R-SNARE protein, putative	OG5_151795
	SNAREs	Not identified	Not identified	Tb927.2.5120	#	LmjF27.2350	vesicle-associated membrane protein, putative,synaptobrevin, putative (30J2.10)	OG5_127735
	Total SNAREs	25	23
Gene product	Expert annotation (trafficking proteins)	Phytomonas EM1	Phytomonas HART1	orthoTb	orthoTc	ortho Lm	Description	OrthoMCL Group ID
GIPL	LPG	Not identified	Not identified	#	#	LmjF.05.1230	GIPL galf transferase, putative (LPG1G)	OG5_166761
LPG5B	LPG	GSEM1T00005475001	GSHART1T00006323001	#	#	LmjF.18.0400	UDP-galactose transporter (LPG5B)	OG5_127989
GIPL	LPG	Not identified	Not identified	#	#	LmjF.19.1650	GIPL galf transferase, putative (LPG1G2)	OG5_166761
LPG1	LPG	Not identified	Not identified	#	#	LmjF.25.0010	beta galactofuranosyl transferase (LPG1)	OG5_130619
LPG1L	LPG	GSEM1T00003511001	scaffold_8:254020-254268, scaffold_8:254808-254960	#	#	LmjF.26.0550	galactofuranosyltransferase lpg1-like protein (LPG1L)	OG5_183700
LPG3	LPG	GSEM1T00000096001	GSHART1T00003493001	#	#	LmjF.29.0760	lipophosphoglycan biosynthetic protein, putative,heat shock protein 90, putative,glucose regulated protein 94, putative (LPG3)	OG5_126623
GIPL	LPG	Not identified	Not identified	#	#	LmjF.32.3990	GIPL galf transferase, putative (LPG1G)	OG5_166761
LPG1R	LPG	Not identified	Not identified	#	#	LmjF.33.0300	beta-galactofuranosyltransferase-like protein (LPG1R)	OG5_130619
LPG2	LPG	GSEM1T00003257001	GSHART1T00000737001	#	#	LmjF.34.3120	lipophosphoglycan biosynthetic protein (lpg2) (LPG2)	OG5_127495
SAP1	SAP	GSEM1T00001566001, GSEM1T00000735001	GSHART1T00002889001, GSHART1T00007545001, GSHART1T00002890001	#	#	LmjF.36.6480	CAA87090.1 (LmxM.36.6480?)* - secreted acid phosphatase 1 (SAP1) [Leishmania mexicana]	OG5_128721
SAP2	SAP	GSEM1T00001566001, GSEM1T00000735001	GSHART1T00002889001, GSHART1T00007545001, GSHART1T00002890001	#	CAA87091.1	#	secreted acid phosphatase 2 (SAP2) [Leishmania mexicana]	OG5_128721
PPG3	GPI biosynthesis	Not identified	Not identified	#	#	LmjF.35.0500	proteophosphoglycan ppg3, putative	OG5_126579
PPG4	GPI biosynthesis	Not identified	Not identified	#	#	LmjF.35.0520	proteophosphoglycan ppg4	OG5_126579
PPG5	GPI biosynthesis	Not identified	Not identified	#	#	LmjF.35.0540	proteophosphoglycan 5	OG5_126579
PPG1	GPI biosynthesis	Not identified	Not identified	#	#	LmjF.35.0550	proteophosphoglycan ppg1	OG5_126579
ALG9	GPI biosynthesis	Not identified	Not identified	#	#	LmjF.12.0160	dolichyl-P-Man:GDP-Man5GlcNAc2-PP-dolichyl alpha-1,2-mannosyltransferase, putative (ALG9)	OG5_129144
GAA1	GPI biosynthesis	GSEM1T00001114001	GSHART1T00007976001	#	#	LmjF.21.1810	GPI transamidase component GAA1, putative;with=GeneDB:Tb927.10.210 (GAA1)	OG5_147007
GPI16	GPI biosynthesis	scaffold_2:1381999-1384179	GSHART1T00000767001	#	#	LmjF.34.2730	gpi transamidase component, putative;with=GeneDB:Tb927.4.1920 (GPI16)	OG5_148535
DPMS	GPI biosynthesis	GSEM1T00000482001	GSHART1T00003126001	#	#	LmjF.36.0220	dolicholphosphate-mannose synthase (DPMS)	OG5_127079
GPI10	GPI biosynthesis	GSEM1T00000577001	Not identified	#	#	LmjF.36.1200	GPI alpha-mannosyltransferase III (GPI10)	OG5_128622
ALG3	GPI biosynthesis	GSEM1T00000668001	GSHART1T00002950001	#	#	LmjF.36.2040	dolichyl-P-Man:GDP-Man5GlcNAc2-PP-dolichyl alpha-1,3-mannosyltransferase, putative (ALG3)	OG5_129230
TTA1	GPI biosynthesis	GSEM1T00002859001	GSHART1T00004291001	#	#	LmjF.32.2560	GPI transamidase component Tta1, putative;with=GeneDB:Tb11.01.7400 (TTA1)	OG5_154686
TTA2	GPI biosynthesis	GSEM1T00000528001	GSHART1T00003084001	#	#	LmjF.36.0650	GPI transamidase component Tta2, putative;with=GeneDB:Tb927.10.5080 (TTA2)	OG5_149054
	LPG+GPI biosynthesis	15	17
E
Gene product	Expert annotation	Phytomonas EM1	Phytomonas HART1	orthoTb	orthoTc	ortho Li	Description	OrthoMCL Group ID
AAP24, alanine and proline	Amino acid transporters	GSEM1T00002038001	GSHART1T00001862001	Tbg927.8.5420, Tbg927.8.5450	Tc3000.8.5260	LinJ10_V3.0760, LinJ10_V3.0770	amino acid transporter, putative (AAT20.1)	OG5_127000
AAP15, unknown	Amino acid transporters	GSEM1T00004431001	GSHART1T00001420001	Tbg3000.11.15770	Tc00.1047053503837.20	LinJ27_Ve.1500	amino acid transporter, putative	OG5_130822
AAP21b, unknown	Amino acid transporters	GSEM1T00006191001c	GSHART1T00002194001a	Tb927.4.3930	Tc00.1047053507101.10	LinJ.31.0350	amino acid transporter aATP11, putative (AAT1.1)	OG5_128742
AAP20a, unknown	Amino acid transporters	GSEM1T00005872001	unassembled (gap in the syntenic region)	Tb927.8.7650	Tc00.1047053508707.10	LinJ.31.0570	hypothetical protein, conserved	OG5_183878
AAP20b, unknown	Amino acid transporters	GSEM1T00006177001	GSHART1T00002177001	Tb927.8.7670	#	LinJ.31.0590	amino acid transporter aATP11, putative (AAT25.1)	OG5_126804
AAP25, unknown	Amino acid transporters	GSEM1T00000039001	scaffold_2:1896439-1897344 (gene fragment + gaps)	Tb927.8.7740	Tc00.1047053506227.10	LinJ.31.0600	amino acid transporter aATP11, putative (AAT25.2)	OG5_126804
AAP2, unknown	Amino acid transporters	GSEM1T00005871001	GSHART1T00003635001	Tb427.08.8220	Tc00.1047053504223.20	LinJ.31.0610	amino acid transporter aATP11, putative	OG5_129703
AAP2, unknown	Amino acid transporters	not identified	GSHART1T00007079001	Tb427.08.8240	Tc00.1047053508557.20	LinJ.31.0610	amino acid transporter aATP11, putative	OG5_129703
AAP3, arginine	Amino acid transporters	GSEM1T00000037001	GSHART1T00007080001a	Tb927.10.6500	TcIL3000.0.52900	LinJ.31.0900	amino acid permease 3 (AAP3)	OG5_142921
AAP21a, unknown	Amino acid transporters	GSEM1T00006190001	GSHART1T00003618001	Tb427.04.3930	Tc00.1047053511325.40	LinJ.31.1350	hypothetical protein, unknown function	OG5_183888
AAP1, unknown	Amino acid transporters	GSEM1T00005827001	GSHART1T00002108001	Tb927.4.4020	Tc00.1047053507585.10	LinJ.31.1810	amino acid permease (AAT8.1)	OG5_139635
AAP1, unknown	Amino acid transporters	GSEM1T00005827001	GSHART1T00002106001	Tb427.04.4870	Tc00.1047053507585.10, Tc00.1047053507659.20	LinJ.31.1830	amino acid permease (AAT8.2)	OG5_139635
AAP1, unknowna	Amino acid transporters	scaffold_40:75881..80880 (gene fragment + gaps)	GSHART1T00007272001a	Tb927.4.4020	Tc00.1047053508707.10	LinJ.31.1860	amino acid permease (AAT8.4)	OG5_139635
AAP7, lysine	Amino acid transporters	GSEM1T00002849001	GSHART1T00004302001	#	Tc00.1047053511545.80	LinJ.32.2800	amino acid transporter, putative,amino acid permease, putative (AAT16)	OG5_130822
AAP13, unknown	Amino acid transporters	GSEM1T00001450001	GSHART1T00000426001	Tbg972.11.17770	Tc00.1047043511837.100	LinJ.33.1510	amino acid permease-like protein (AAT26)	OG5_156003
AAP10, unknown	Amino acid transporters	GSEM1T00005659001	GSHART1T00006011001	Tb09.211.1760	Tc00.1047053509551.20	LinJ.35.4480	amino acid permease, putative (AAT11)	OG5_130748
	Total amino acid transportes	15	16
Gene product	Expert annotation	Phytomonas EM1	Phytomonas HART1	orthoTb	orthoTc	ortho Li	Description	OrthoMCL Group ID
gt2, see a	Sugar transporters	GSEM1T00001588001	GSHART1T00007516001	#	Tc00.1047053506355.10	LinJ36_V3.6560	hexose transporter, putative	OG5_129633
