# Supplementary material for: The Streamlined Genome of Phytomonas spp. Relative to Human Pathogenic Kinetoplastids Reveals a Parasite Tailored for Plants
Source: PLoS Genet. 2014 Feb 6;10(2):e1004007. doi: 10.1371/journal.pgen.1004007 (PMC3916237; doi:10.1371/journal.pgen.1004007)
Supplement: Table S6 — Percent identity at the nucleotide or protein level between maxicircle genes, calculated for alignments with gaps removed. vs. = versus; F = forward; R = reverse. *, percent identity for the gene calculated at the protein level; **, 60.8% at the nucleotide level, MURF5 gene was not included in the average percent calculation; ***, vs. Leishmania amazonensis. (XLS) [file pgen.1004007.s029.xls]

## Sheet: Sheet1
			Phytomonas HART1	Leishmania tarentolae	Trypanosoma brucei	Phytomonas HART1	Phytomonas HART1	Phytomonas HART1	Leishmania tarentolae
			vs.	vs.	vs.	vs.	vs.	vs.	vs.
gene	strand	sequence type	Phytomonas serpens	Leishmania donovani	Trypanosoma cruzi CL Brener	Leishmania tarentolae	Trypanosoma cruzi CL Brener	Trypanosoma brucei	Trypanosoma brucei
12S partial	F	rRNA gene	83.6	92*	84.3	79.3	74.7	75.7	79.2
9S	F	rRNA gene	83.3	96.2	81	72.2	73.6	72.8	78.4
		AVERAGE	83.45	96.2	82.65	75.75	74.15	74.25	78.8
MURF5	R	protein*	40.7**	61.2***	36.5	25.7	20.4	30.8	34
ND1	R	protein*	78.7	89.5*	73.4	58	62.7	59.3	63.6
ND2 (MURF1)	R	protein*	80.5	87.9	74.3	69.8	63.2	62.3	75.8
ND4	F	protein*	84	87.4	75.7	67.1	66.1	64.8	73.7
ND5	F	protein*	N/A	88.8	73.7	62.4	59.7	58.1	72.9
		AVERAGE	81.0667	88.0333	74.275	64.325	62.925	61.125	71.5
ND7	F	cryptogene	85.4	86.7	65.6	76.1	31.3	28.4	28.6
A6	F	cryptogene	77.2	86.7	50.5	60.3	18.5	19.4	23.3
MURF2	F	cryptogene	77.5	89	78.6	68.8	66.5	67.2	76.1
		AVERAGE	80.0333	87.4667	64.9	68.4	38.7667	38.3333	42.6667
ND3	R	pan-edited cryptogene	71.1
ND8	F	pan-edited cryptogene	77.3	75.8	71.3	54.3	45.5	54	57.5
ND9	R	pan-edited cryptogene	67.5	78.2	49.6	40	38.8	45.3	43.1
RPS12	F	pan-edited cryptogene	68.7
G3	F	pan-edited cryptogene	77.2
G4	R	pan-edited cryptogene	61.3
		AVERAGE	70.5167
			percent identity color coding:
			<50
			50-60
			60-70
			70-80
			80-90
			90-100
