# Supplementary material for: The Streamlined Genome of Phytomonas spp. Relative to Human Pathogenic Kinetoplastids Reveals a Parasite Tailored for Plants
Source: PLoS Genet. 2014 Feb 6;10(2):e1004007. doi: 10.1371/journal.pgen.1004007 (PMC3916237; doi:10.1371/journal.pgen.1004007)
Supplement: Table S9 — Genes absent from Phytomonas EM1 or HART1 genomes. Trypanosoma brucei (Tb), Trypanosoma cruzi (Tc), Trypanosoma vivax (Tv), Leishmania major (Lm). (XLS) [file pgen.1004007.s032.xls]

## Sheet: Feuil1
20 EM1 genes absent from HART1
Detection approach	gene id	syntenic region on HART1	IPR domains detected	UNIPROT hits description	homologues in other tryps : orthoMCL profile	Details
homology	GSEM1T00000681001	Scaffold_2:592423-596811	IPRO23214 HAD like	putative uncharacterized proteins, Leishmania	Yes : EM1,Lm	NO hits on HART1; UTR of the preceeding gene in HART1 too long: not identified by the synteny approach because the syntenic region falls in the UTR
homology	GSEM1T00000902001	Scaffold_9:214998-217214	none	none	Yes : EM1,Tb	NO hits on HART1; adjacent to an intercontig gap on EM1: may be truncated
homology	GSEM1T00002561001	Scaffold_6:1119060-1126887	IPR013785 Aldolase-type TIM barrel	tRNA-dihydrouridine synthase	Yes : EM1,Lm,Tb,Tc,Tv	very degenerated hit in the syntenic region
			IPR001269 tRNA-dihydrouridine synthase			intergenic length between adjacent orthologs is similar (filtered by “structure” filter in the synteny approach)
			IPR018517 tRNA-dihydrouridine synthase, conserved site
homology	GSEM1T00002618001	Scaffold_4:920770-925355	IPR019170 Meckelin, transmembrane	Putative uncharacterized proteins, Leishmania, Tb, Tc	Yes : EM1,Lm,Tb,Tc	very degenerated hit in the syntenic region; UTR of the preceeding gene in HART1 too long: not identified by the synteny approach because the syntenic region falls in the UTR
			IPR009030 Growth factor, receptor
homology	GSEM1T00002885001	Scaffold_3:565068-568285	none	Sterol reductase/lamin B receptor (ISS) : various species including bacteria,vertebrates...	Yes : EM1,Lm,Tb,Tc,Tv	NO hit in the syntenic region; low homology hit with gene GSHART1T00000349001/GSEM1T00001363001 (Sterol C-24 reductase, Leishmania)
homology	GSEM1T00005834001	scaffold_14:15196-20913	none	none	no	NO hit on HART1; one of the adjacent genes: different structures between EM1 and HART1 -> filtered out by the "structure" filter in the synteny approach)
homology	GSEM1T00006247001	Scaffold_6:948546-951618	none	putative uncharacterized proteins, Leishmania, Tc	Yes : EM1,Lm,Tb,Tv	NO hit on HART1 (1 gene-few support- in the syntenic region: filtered by “structure” filter in the synteny approach)
homology	GSEM1T00006477001	Scaffold_3:1630738-1632844	none	putative uncharacterized protein, Leishmania	Yes : EM1,Lm,Tb,Tc,Tv	very degenerated hit in the syntenic region (in the UTR of GSHART1T00004764001)
homology	GSEM1T00006777001	scaffold_21:77932-81716	none	none	no	very degenerated hit in the syntenic region; intergenic length between adjacent orthologs is similar (filtered by “structure” filter in the synteny approach)
homology	GSEM1T00007257001	Scaffold_1:1046191-1066761	none	none	Yes: EM1, Lm	degenerated hit in the syntenic region
homology+synteny	GSEM1T00000365001	scaffold_2:1269489-1270210	none	putative uncharacterized proteins, Leishmania, T brucei	Yes : EM1,Lm,Tb,Tc	NO hit on HART1
homology+synteny	GSEM1T00000818001	Scaffold_9:61699-63489	IPR000048 IQ calmodulin-binding region	putative uncharacterized proteins, Leishmania	Yes : EM1,Lm,Tb,Tc	NO hit on HART1
homology+synteny	GSEM1T00005374001	Scaffold_5:1144678-1145761	none	none	no	NO hit on HART1
						gene adjacent to an intercontig gap: might be truncated
synteny	GSEM1T00008153001	scaffold_1:304424- 304875	IPR000330 SNF2-related	Helicase-like protein	Yes: EM1(8),HART1(1), Lm(2),Tb(2),Tc(1),Tv(2)	Hits with other proteins containing the helicase domain, from EM1 and HART1 (RAD54)
			IPR001650 DNA/RNA helicase, C-terminal
			IPR014001 DEAD-like helicase, N-terminal			NO hit in the syntenic region
			IPR014021 Helicase, superfamily 1/2, ATP-binding domain
synteny	GSEM1T00004303001	scaffold_13:277353-280864	none	putative uncharacterized proteins, Leishmania	Yes : EM1,Lm,Tb,Tc,Tv	very degenerated hit in the syntenic region
synteny	GSEM1T00000302001	scaffold_2:1382669-1383928	IPR000504 RNA recognition motif, RNP-1	RNA-binding protein 6, putative	Yes : EM1,Lm,Tb,Tc,Tv	very degenerated hit in the syntenic region
			IPR012677 Nucleotide-binding, alpha-beta plait
synteny	GSEM1T00007878001	Scaffold_4:1230896-1233648	none	putative uncharacterized proteins, Leishmania	Yes: EM1, Lm	very degenerated hit in the syntenic region
synteny	GSEM1T00005483001	Scaffold_5:927083-931074	IPR000504 RNA recognition motif, RNP-1	RNA binding protein, putative	no	Hits with other proteins containing the nucleotide binding domain
			IPR012677 Nucleotide-binding, alpha-beta plait
						very degenerated hit in the syntenic region
synteny	GSEM1T00004577001	Scaffold_11:331463-337051	none	none	no	Very degenerated hit on scaffold_3: GSHART1T00004671001
						+ degenerated hit in the syntenic region
						Part of a group of genes that were duplicated/translocated in HART1; but both HART1 copies of GSEM1T00004577001 are very degenerated
synteny	GSEM1T00004580001	Scaffold_11:331463-337051	none	none	no	NO hit on HART1
						gene adjacent to an intercontig gap: might be truncated (filtered out from homology approach because of the gap)
5 HART1 genes absent from EM1
Detection approach	gene id	syntenic region on HART1	IPR domains detected	UNIPROT hits description	homologues in other tryps	Details
homology	GSHART1T00003148001	scaffold_1:961954-965447	none	none	no	NO hit on EM1
homology	GSHART1T00007428001	scaffold_13:375336-378049	IPR000679: Zinc finger, GATA-type	none	no	very degenerated hit in the syntenic region
homology+synteny	GSHART1T00001296001	Scaffold_14:46255-46479	none	none	no	NO hit on EM1
homology+synteny	GSHART1T00007887001	scaffold_11:323618-328452	none	none	no?	very degenerated hit in the syntenic region
synteny	GSHART1T00000086001	Scaffold_9:354863-357121	IPR001841 Zinc finger, RING-type	putative uncharacterized proteins, Leishmania, Tb	Yes : HART1,Lm,Tb,Tc,Tv	very degenerated hit in the syntenic region
			IPR002048 Calcium-binding EF-hand
			IPR011992 EF-hand-like domain
			IPR018247 EF-Hand 1, calcium-binding site
			IPR018249 EF-HAND 2
