# Supplementary material for: The Streamlined Genome of Phytomonas spp. Relative to Human Pathogenic Kinetoplastids Reveals a Parasite Tailored for Plants
Source: PLoS Genet. 2014 Feb 6;10(2):e1004007. doi: 10.1371/journal.pgen.1004007 (PMC3916237; doi:10.1371/journal.pgen.1004007)
Supplement: Table S10 — Genes from EM1/Hart1 absent in the syntenic region of Phytomonas HART1/EM1, but present elsewhere on the other isolate's genome. (XLS) [file pgen.1004007.s033.xls]

## Sheet: Feuil1
EM1 genes absent in the syntenic position of HART1, but present elsewhere on the HART1 genome:
Gene id	syntenic region on HART1	IPR domains detected	UNIPROT hits description	Details
GSEM1T00005118001	scaffold_15:193537-194194	IPR000836 Phosphoribosyltransferase	Orotidine-5-phosphate decarboxylase/orotate phosphoribosyltransferase, putative (Fragment)	Hit on scaffold_15:188452-189825 GSHART1T00002311001
		IPR001754 Orotidine 5'-phosphate decarboxylase, core
		IPR004467 Orotate phosphoribosyl transferase		Inversion of gene order
		IPR011060 Ribulose-phosphate binding barrel
		IPR011995 Orotidine 5'-phosphate decarboxylase, subfamily 2
		IPR013785 Aldolase-type TIM barrel
		IPR018089 Orotidine 5'-phosphate decarboxylase, active site
GSEM1T00000328001	scaffold_2:1348206-1349293	IPR001576 Phosphoglycerate kinase	Phosphoglycerate kinase	Hit on scaffold_2:1349542-1350285 GSHART1T00003280001
		IPR015824 Phosphoglycerate kinase, N-terminal
		IPR015901 Phosphoglycerate kinase, C-terminal		genes tandemly repeated in EM1 (GSEM1T00000327001 and GSEM1T00000328001), with only one copy in HART1: GSHART1T00003280001
GSEM1T00004575001	Scaffold_11:331463-337051	none	Putative uncharacterized protein, Leishmania	Hit on scaffold_3:1445256-1445855 GSHART1T00004673001
				+ degenerated hit in the syntenic region
				Part of a group of genes that were duplicated/translocated in HART1; The HART1 region in synteny with EM1 (scaffold_11) has lower homology with EM1 than the other region (scaffold_3)
GSEM1T00004576001	Scaffold_11:331463-337051	none	Putative uncharacterized proteins, Leishmania, Tb, Tc	Hit on scaffold_3:1443276-1444919 GSHART1T00004672001
				+ degenerated hit in the syntenic region
				Part of a group of genes that were duplicated/translocated in HART1; The HART1 region in synteny with EM1 (scaffold_11) has lower homology with EM1 than the other region (scaffold_3)
GSEM1T00004579001	Scaffold_11:331463-337051	IPR002938 Monooxygenase, FAD-binding	monooxygenase	Hit on scaffold_3:1447057-1448523 GSHART1T00004675001
		IPR003042 Aromatic-ring hydroxylase-like		+ degenerated hit in the syntenic region
				Part of a group of genes that were duplicated/translocated in HART1; The HART1 region in synteny with EM1 (scaffold_11) has lower homology with EM1 than the other region (scaffold_3)
GSEM1T00005376001	Scaffold_5:1144678-1145761	none	putative uncharacterized protein, Tcruzi	Hit on scaffold_5:1144263-1144571 GSHART1T00006422001
				genes tandemly repeated in EM1 (GSEM1T00005376001 and GSEM1T00005377001), with only one copy in HART1: GSHART1T00006422001
GSEM1T00007514001	Scaffold_6:277668-278905	none	Putative uncharacterized proteins, Leishmania, Tc	Hit on scaffold_6:280635-282437 GSHART1T00006653001
				Inversion of gene order
HART1 genes absent in the syntenic position of EM1, but present elsewhere on the EM1 genome:
Gene id	syntenic region on EM1	IPR domains detected	UNIPROT hits description	Details
GSHART1T00002338001	Scaffold_35:48084-50200	IPR006638 Elongator protein 3/MiaB/NifB	Histone acetyltransferase	Hit on scaffold_111:1-1365 GSEM1T00001254001
		IPR007197 Radical SAM	Elongator complex protein 3	+ degenerated hit in the syntenic region
				The gene was duplicated/translocated in EM1; The EM1 region in synteny with HART1 (scaffold_35) has lower homology (with HART1) than the other region (scaffold_111)
GSHART1T00006200001	Scaffold_4:456593-456883	IPR001577 Peptidase M8, leishmanolysin	Major surface protease gp63 (leishmanolysin)	Hits on scaffold_4:149328-150584 GSEM1T00005461001 (leishmanolysin)
				and scaffold_4:765392-766174 GSEM1T00005749001 (leishmanolysin)
				NB: Leishmanolysin (surface protease gp63): 2 copies in EM1, >20 in HART1
GSHART1T00006202001	Scaffold_4:456593-456883	IPR001577 Peptidase M8, leishmanolysin	Major surface protease gp63 (leishmanolysin)	Hits on scaffold_4:149328-150584 GSEM1T00005461001 (leishmanolysin)
				and scaffold_4:765392-766174 GSEM1T00005749001 (leishmanolysin)
				NB: Leishmanolysin (surface protease gp63): 2 copies in EM1, >20 in HART1
GSHART1T00006653001	Scaffold_7:127111-127725	IPR002921 Lipase, class 3	Putative uncharacterized proteins, Leishmania, Tb, Tc	Hit on scaffold_7:123524-125326 GSEM1T00007514001
				Inversion of gene order
GSHART1T00005473001	Scaffold_8:5667-8891	none	Putative uncharacterized protein, Crithidia	Hit on scaffold_8:293486-294175 GSEM1T00007897001
				+ degenerated hit in the syntenic region
				The gene was duplicated/translocated in EM1; The EM1 region in synteny with HART1 has lower homology (with HART1) than the other region
Trypanosoma cruzi (Tc), Trypanosoma brucei (Tb)
