# Supplementary material for: The Streamlined Genome of Phytomonas spp. Relative to Human Pathogenic Kinetoplastids Reveals a Parasite Tailored for Plants
Source: PLoS Genet. 2014 Feb 6;10(2):e1004007. doi: 10.1371/journal.pgen.1004007 (PMC3916237; doi:10.1371/journal.pgen.1004007)
Supplement: Table S11 — Protein Tyrosine Phosphatase (PTP) and Serine/Threonine specific protein phosphatase (STP) families in Phytomonas EM1 and HART1, compared to the TriTryp phosphatomes. A, Protein Tyrosine Phosphatase (PTP) families in Phytomonas EM1 and HART1; B, Serine/Threonine specific protein phosphatases (STP) in Phytomonas EM1 and HART1. Trypanosoma brucei (T. brucei), Trypanosoma cruzi (T. cruzi), Leishmania major (L. major), Phytomonas HART1 (HART1) and Phytomonas EM1 (EM1). (XLS) [file pgen.1004007.s034.xls]

## Sheet: Feuil1
A
				Species
PTP Family			Substrate specificity	EM1	HART1	T. brucei	T. cruzi	L. major
Class I, Cys based	Classical PTPs	Receptor	pY	0	0	0	0	0
Class I, Cys based	Classical PTPs	Non-Receptor Eukaryotic like	pY	0	0	1	2	2
Class I, Cys based	Classical PTPs	Non-Receptor Kinetoplastid PTP	pY	1	1	1	0	1
Class I, Cys based	DSPs	eDSP PRLs	pY	2	2	1	3	2
Class I, Cys based	DSPs	eDSP CDC14s	pS, pT	0	0	1	1	1
Class I, Cys based	DSPs	Atypical DSPs	pY, pT, mRNA	4	7	6	7	8
Class I, Cys based	DSPs	PTENs (ePTEN)	D3-p-inositides	0	0	0	4	1
Class I, Cys based	DSPs	PTENs (kPTEN)	D3-p-inositides?	0	0	1	1	1
Class I, Cys based	DSPs	MTMs	PI(3)P	1	1	2	2	2
Class I, Cys based	DSPs	Kinetoplastid DSPs	pY, pT, +?	10	10	11	9	11
Class I, Cys based	DSPs	MAPK	pY, pT	0	0	0	0	0
Class I, Cys based	DSPs	Slingshots	pS, pT	0	0	0	0	0
Class II.	LMW PTPs/ARsC reductases		pY	2	2	1	1	1
Class III.	CDC25/CDC25 like Arc2 reductases		pY, pT	2	0	0	1	1
Class IV.	Asp based PTPs EyA		pY, pS	0	0	0	0	0
Total number of PTPs in genome:				22	23	24	30	30
B
	Species
STPs	EM1	HART1	T. brucei	T. cruzi	L. major
PP1	4	4	8	7	8
PP2B	2	2	2	2	2
PP2A	2	3	2	2	2
PP4	1	1	1	1	1
PP6	0	0	0	1	1
PP5	1	1	1	1	1
PP7	2	2	2	2	1
kPPP	5	7	5	6	9
Alph	2	1	3	3	2
Shelp	1	1	2	3	3
PP2C	14	14	13	14	15
FCP/SCP	11	9	15	14	13
Total number of STPs in genome	45	45	54	58	56
