# Supplementary material for: The Streamlined Genome of Phytomonas spp. Relative to Human Pathogenic Kinetoplastids Reveals a Parasite Tailored for Plants
Source: PLoS Genet. 2014 Feb 6;10(2):e1004007. doi: 10.1371/journal.pgen.1004007 (PMC3916237; doi:10.1371/journal.pgen.1004007)
Supplement: Table S12 — ABC transporters in Phytomonas EM1 and HART1. (XLS) [file pgen.1004007.s035.xls]

## Sheet: Feuil1
A.
No	EM1 genome IDa	Gene name	Family
1	GSEM1T00000077001	ABC transporter	ABCA
2	GSEM1T00001024001	ABC transporter	Unknown
3	GSEM1T00001435001	ABC transporter	Unknown
4	GSEM1T00001607001	ABC transporter	ABCA
5	GSEM1T00001722001	ABC transporter	ABCE
6	GSEM1T00001832001	ABC transporter	ABCA, MDR1
7	GSEM1T00001952001	ABC transporter	ABCA
8	GSEM1T00002236001	ABC transporter	ABCA, MDR1
9	GSEM1T00002257001	ABC transporter	Unknown
10	GSEM1T00002795001	ABC transporter	Unknown
11	GSEM1T00003029001	ABC transporter	Unknown
12	GSEM1T00003068001	ABC transporter	ABCA, MDR1
13	GSEM1T00003408001	ABC transporter	Unknown
14	GSEM1T00003853001	ABC transporter	Unknown
15	GSEM1T00004338001	ABC transporter	ABCB
16	GSEM1T00004693001	ABC transporter	ABCG
17	GSEM1T00004707001	ABC transporter	Unknown
18	GSEM1T00005822001	ABC transporter	ABCG
19	GSEM1T00006180001	Fatty acid transporter, ATPase
20	GSEM1T00006542001	ABC transporter	Unknown
21	GSEM1T00006870001	ABC transporter	ABCG
22	GSEM1T00007042001	ABC transporter	Unknown
23	GSEM1T00007058001	ABC transporter	ABCA
24	GSEM1T00007446001	ABC transporter	Unknown
B.
No	HART1 genome IDa	Gene name	Comments
1	GSHART1T00000414001	ABC transporter	Unknown
2	GSHART1T00001198001	ABC transporter	ABCB
3	GSHART1T00001310001	ABC transporter	Bacterial like
4	GSHART1T00001689001	ABC transporter	ABCG
5	GSHART1T00002012001	ABC transporter	ABCB
6	GSHART1T00002113001	ABC transporter	ABCG
7	GSHART1T00002446001	ABC transporter	ABCE
8	GSHART1T00004145001	ABC transporter	ABCA
9	GSHART1T00004347001	ABC transporter	ABCA
10	GSHART1T00004365001	ABC transporter	ABCG
11	GSHART1T00004698001	ABC transporter	Unknown
12	GSHART1T00005057001	ABC transporter	ABCA, MDR1
13	GSHART1T00005075001	ABC transporter	ABCG
14	GSHART1T00005076001	ABC transporter	ABCG
15	GSHART1T00005230001	ABC transporter	ABCA
16	GSHART1T00005231001	ABC transporter	ABCA
17	GSHART1T00005262001	ABC transporter	Unknown
18	GSHART1T00006500001	ABC transporter	Unknown
19	GSHART1T00006594001	ABC transporter	Unknown
20	GSHART1T00007150001	ABC transporter	Unknown
21	GSHART1T00007325001	ABC transporter	Unknown
22	GSHART1T00007622001	ABC transporter	ABCA
23	GSHART1T00008360001	ABC transporter	Unknown
C.
Sub-family	EMI	HART1	L. infantumb	T. bruceib	T. cruzib
ABCA	7	6	10	2	5
ABCB	1	2	4	2	2
ABCC	0	0	8	3	4
ABCD	0	0	3	3	3
ABCE	1	1	1	1	1
ABCF	0	0	3	3	3
ABCG	3	5	6	4	4
ABCH	0	0	3	1	3
Undefined	12	9	4	3	3
Total	24	23	42	22	28
EM1 annotated ABC transporters (A), HART1 annotated ABC transporters (B) and ABC transporter gene families in Phytomonas isolates and mammalian trypanosomatids
a genes are arranged in number order
b From [68] (Supplementary information).
