# Supplementary material for: The Streamlined Genome of Phytomonas spp. Relative to Human Pathogenic Kinetoplastids Reveals a Parasite Tailored for Plants
Source: PLoS Genet. 2014 Feb 6;10(2):e1004007. doi: 10.1371/journal.pgen.1004007 (PMC3916237; doi:10.1371/journal.pgen.1004007)
Supplement: Table S13 — Phytomonas EM1 and HART1 secretome. (XLS) [file pgen.1004007.s036.xls]

## Sheet: Feuil1
	Phytomonas spp.
Proteins set	HART1	EM1
Predicted as secreted protein	282	282
Predicted as secreted with an InterPro annotation	87	101
Predicted as secreted with a PFAM domain annotation	43	44
Predicted as secreted with GO annotation	70	84
